# Supplementary material for: Weighted gene co-expression network analysis identifies key hub genes and pathways in acute myeloid leukemia
Source: Front Genet. 2023 Feb 27;14:1009462. doi: 10.3389/fgene.2023.1009462 (PMC10008864; doi:10.3389/fgene.2023.1009462)
Supplement: Supplementary file 1 [file Table2.XLSX]

## Sheet: KEGG_P<0.05
ID	Description	GeneRatio	BgRatio	pvalue	p.adjust	qvalue	geneID
mmu00860	Porphyrin metabolism	9/214	43/8980	5.84675e-07	0.000161955	0.000148323	Alas2/Blvrb/Cpox/Hmbs/Fech/Urod/Alas1/Ppox/Cox15
mmu01240	Biosynthesis of cofactors	13/214	152/8980	6.57143e-05	0.00696971	0.00638305	Alas2/Cpox/Hmbs/Fech/Urod/Alas1/Gclm/Ppox/Gclc/Adss/Umps/Psat1/Cox15
mmu04640	Hematopoietic cell lineage	10/214	94/8980	7.54842e-05	0.00696971	0.00638305	Cd3d/Il7r/Ms4a1/Cd2/Gypa/Cd55/Cd7/Cd24a/Itga5/Cd19
mmu05340	Primary immunodeficiency	6/214	36/8980	0.000182915	0.0126669	0.0116007	Cd3d/Il7r/Lck/Ung/Cd79a/Cd19
mmu04660	T cell receptor signaling pathway	9/214	103/8980	0.000756229	0.0418951	0.0383687	Cd3d/Itk/Rasgrp1/Lck/Fyn/Lat/Prkcq/Ikbkb/Cd28
mmu00260	Glycine, serine and threonine metabolism	5/214	40/8980	0.00244704	0.112971	0.103462	Alas2/Bpgm/Alas1/Pgam1/Psat1
mmu04064	NF-kappa B signaling pathway	8/214	105/8980	0.00351414	0.13906	0.127355	Ltb/Lck/Lat/Prkcq/Cxcl12/Ikbkb/Bcl2l1/Vcam1
mmu04658	Th1 and Th2 cell differentiation	7/214	88/8980	0.0049083	0.140818	0.128965	Cd3d/Lck/Il2rb/Runx3/Lat/Prkcq/Ikbkb
mmu05235	PD-L1 expression and PD-1 checkpoint pathway in cancer	7/214	88/8980	0.0049083	0.140818	0.128965	Cd3d/Rasgrp1/Lck/Lat/Prkcq/Ikbkb/Cd28
mmu00010	Glycolysis / Gluconeogenesis	6/214	67/8980	0.00508369	0.140818	0.128965	Minpp1/Bpgm/Pfkm/Pgam1/Pgm1/Pklr
mmu04062	Chemokine signaling pathway	11/214	192/8980	0.00616488	0.149858	0.137244	Ccl5/Itk/Ccr7/Foxo3/Ccl9/Tiam1/Pik3r5/Cxcl12/Ikbkb/Arrb1/Adcy9
mmu04936	Alcoholic liver disease	9/214	141/8980	0.00649204	0.149858	0.137244	Foxo3/C1qa/Casp3/Lef1/C1qb/Foxo1/Tcf7/Ikbkb/Adipor2
mmu01250	Biosynthesis of nucleotide sugars	4/214	38/8980	0.01228	0.261658	0.239634	Pgm1/Cmas/Galk2/Uap1l1
mmu04142	Lysosome	8/214	135/8980	0.0152751	0.270955	0.248148	Dmxl1/Ctsz/Acp5/Ctse/Gla/Hgsnat/Nagpa/Gm2a
mmu00561	Glycerolipid metabolism	5/214	62/8980	0.0158017	0.270955	0.248148	Agpat5/Lpl/Dgkz/Gla/Mboat2
mmu04210	Apoptosis	8/214	136/8980	0.0159084	0.270955	0.248148	Spta1/Ddit3/Lmna/Casp3/Ctsz/Parp4/Ikbkb/Bcl2l1
mmu00900	Terpenoid backbone biosynthesis	3/214	23/8980	0.016629	0.270955	0.248148	Acat1/Hmgcr/Zmpste24
mmu00620	Pyruvate metabolism	4/214	44/8980	0.0202282	0.311289	0.285087	Acyp1/Acat1/Pklr/Hagh
mmu05162	Measles	8/214	146/8980	0.0233234	0.326814	0.299306	Cd3d/Il2rb/Cdkn1b/Casp3/Ikbkb/Bcl2l1/Eif2ak1/Cd28
mmu05221	Acute myeloid leukemia	5/214	70/8980	0.0253997	0.326814	0.299306	Myc/Lef1/Tcf7/Ikbkb/Pim2
mmu04650	Natural killer cell mediated cytotoxicity	7/214	121/8980	0.0254059	0.326814	0.299306	Lck/Cd48/Fyn/Klrd1/Lat/Casp3/Icam2
mmu04072	Phospholipase D signaling pathway	8/214	149/8980	0.0259564	0.326814	0.299306	Fyn/Agpat5/Gna13/Dgkz/Pik3r5/Pip5k1b/Rras2/Adcy9
mmu04071	Sphingolipid signaling pathway	7/214	124/8980	0.0285551	0.343903	0.314956	Fyn/Gna13/S1pr4/Ppp2r5c/Sgpp1/S1pr1/S1pr5
mmu05215	Prostate cancer	6/214	99/8980	0.0306368	0.353599	0.323836	Cdkn1b/Lef1/Foxo1/Tcf7/Ikbkb/Zeb1
mmu00520	Amino sugar and nucleotide sugar metabolism	4/214	51/8980	0.0327708	0.3631	0.332537	Pgm1/Cmas/Galk2/Uap1l1
mmu05220	Chronic myeloid leukemia	5/214	76/8980	0.0346258	0.368898	0.337847	Myc/Cdkn1b/Ctbp2/Ikbkb/Bcl2l1
mmu04068	FoxO signaling pathway	7/214	131/8980	0.0369071	0.372308	0.34097	Il7r/Foxo3/Cdkn1b/S1pr4/Foxo1/Ikbkb/S1pr1
mmu04659	Th17 cell differentiation	6/214	105/8980	0.0392011	0.372308	0.34097	Cd3d/Lck/Il2rb/Lat/Prkcq/Ikbkb
mmu00052	Galactose metabolism	3/214	32/8980	0.0398639	0.372308	0.34097	Pfkm/Gla/Pgm1
mmu00230	Purine metabolism	7/214	134/8980	0.0409331	0.372308	0.34097	Pde4b/Gmpr2/Ampd3/Cant1/Adss/Pgm1/Adcy9
mmu05202	Transcriptional misregulation in cancer	10/214	224/8980	0.0416663	0.372308	0.34097	Myc/Meis1/Hoxa10/Il2rb/Cdkn1b/Ddit3/Mef2c/Foxo1/Zeb1/Bcl2l1
mmu00030	Pentose phosphate pathway	3/214	33/8980	0.0431037	0.373117	0.34171	Pfkm/Rbks/Pgm1
mmu05144	Malaria	4/214	57/8980	0.0464565	0.377054	0.345316	Hbb-b2/Gypa/Gypc/Vcam1
mmu00604	Glycosphingolipid biosynthesis - ganglio series	2/214	15/8980	0.0484112	0.377054	0.345316	St3gal1/St6galnac4
mmu04010	MAPK signaling pathway	12/214	294/8980	0.0485206	0.377054	0.345316	Rasgrp1/Myc/Ddit3/Mef2c/Casp3/Cdc25b/Ikbkb/Ppm1a/Rras2/Mapkapk3/Arrb1/Rasa2
mmu05213	Endometrial cancer	4/214	58/8980	0.0490033	0.377054	0.345316	Myc/Foxo3/Lef1/Tcf7

## Sheet: GO_BP_FDR-P<0.05
ID	Description	GeneRatio	BgRatio	pvalue	p.adjust	qvalue	geneID
GO:0048872	homeostasis of number of cells	37/402	363/29008	3.22997e-21	1.35206e-17	9.57431e-18	Hbb-b2/Il7r/Hoxa5/Alas2/Ccr7/Klf1/Epb42/Slc4a1/Pde4b/Tgfbr3/Spta1/Gfi1b/Vpreb1/Foxo3/Cd7/Adgrg1/Cd24a/Fech/Rhag/Sp3/Zbtb18/Alas1/Anxa1/Mef2c/Lat/Prdx2/Casp3/Tal1/Gata1/Rhd/Ank1/Ets1/Ampd3/Mfhas1/Ikbkb/Tspo2/Dmtn
GO:0034101	erythrocyte homeostasis	24/402	155/29008	2.20399e-18	4.61294e-15	3.26654e-15	Hbb-b2/Hoxa5/Alas2/Klf1/Epb42/Slc4a1/Tgfbr3/Gfi1b/Foxo3/Cd24a/Fech/Rhag/Sp3/Alas1/Casp3/Tal1/Gata1/Rhd/Ank1/Ets1/Ampd3/Mfhas1/Tspo2/Dmtn
GO:0002262	myeloid cell homeostasis	26/402	196/29008	4.37144e-18	5.64835e-15	3.99973e-15	Hbb-b2/Hoxa5/Alas2/Klf1/Epb42/Slc4a1/Pde4b/Tgfbr3/Gfi1b/Foxo3/Cd24a/Fech/Rhag/Sp3/Alas1/Anxa1/Casp3/Tal1/Gata1/Rhd/Ank1/Ets1/Ampd3/Mfhas1/Tspo2/Dmtn
GO:0030099	myeloid cell differentiation	36/402	426/29008	5.39737e-18	5.64835e-15	3.99973e-15	Hbb-b2/Car2/Ccl5/Hoxa5/Myc/Alas2/Ccr7/Meis1/Klf1/Epb42/Slc4a1/Ninj1/Tgfbr3/Gfi1b/Foxo3/Fech/Rhag/Sp3/Alas1/Mef2c/Casp3/Tal1/Gata1/Lef1/Rhd/App/Ank1/Gmpr2/Spib/Ets1/Mfhas1/Tspo2/Dmtn/Hoxa7/Cul4a/Eif2ak1
GO:0030218	erythrocyte differentiation	22/402	143/29008	6.76822e-17	5.66636e-14	4.01249e-14	Hbb-b2/Hoxa5/Alas2/Klf1/Epb42/Slc4a1/Tgfbr3/Gfi1b/Foxo3/Fech/Rhag/Sp3/Alas1/Casp3/Tal1/Gata1/Rhd/Ank1/Ets1/Mfhas1/Tspo2/Dmtn
GO:0006778	porphyrin-containing compound metabolic process	13/402	42/29008	1.01688e-14	7.09443e-12	5.02374e-12	Alas2/Blvrb/Spta1/Cpox/Hmbs/Fech/Urod/Hebp1/Alas1/Ank1/Ppox/Eif2ak1/Cox15
GO:1903706	regulation of hemopoiesis	30/402	398/29008	7.19385e-14	4.30192e-11	3.0463e-11	Hbb-b2/Tmem176b/Car2/Ccl5/Il7r/Rasgrp1/Hoxa5/Myc/Ccr7/Meis1/Lck/Ninj1/Runx3/Gfi1b/Foxo3/Cd24a/Tmem176a/Tmem131l/Anxa1/Mef2c/Prdx2/Tal1/Gata1/Lef1/Tcf7/Ets1/Hoxa7/Cul4a/Zeb1/Cd28
GO:0033013	tetrapyrrole metabolic process	13/402	50/29008	1.27927e-13	6.69378e-11	4.74003e-11	Alas2/Blvrb/Spta1/Cpox/Hmbs/Fech/Urod/Hebp1/Alas1/Ank1/Ppox/Eif2ak1/Cox15
GO:0032943	mononuclear cell proliferation	27/402	334/29008	2.51591e-13	1.17018e-10	8.28631e-11	Ccl5/Il7r/Rasgrp1/Ccr7/Slc4a1/Fyn/Cd55/Spta1/Vpreb1/Cd24a/Tmem131l/Marchf7/Cd79a/Sdc4/Anxa1/Mef2c/Cd180/Prdx2/Casp3/Prkcq/Lef1/Cxcl12/Cd19/St6gal1/Gpnmb/Cd28/Vcam1
GO:0048821	erythrocyte development	12/402	45/29008	8.11639e-13	3.39752e-10	2.40587e-10	Hbb-b2/Alas2/Klf1/Epb42/Slc4a1/Rhag/Alas1/Tal1/Gata1/Rhd/Ank1/Dmtn
GO:0061515	myeloid cell development	15/402	87/29008	1.09446e-12	4.16491e-10	2.94928e-10	Hbb-b2/Alas2/Meis1/Klf1/Epb42/Slc4a1/Ninj1/Rhag/Alas1/Tal1/Gata1/Rhd/App/Ank1/Dmtn
GO:0046651	lymphocyte proliferation	26/402	330/29008	1.26972e-12	4.19771e-10	2.97251e-10	Ccl5/Il7r/Rasgrp1/Ccr7/Slc4a1/Fyn/Cd55/Spta1/Vpreb1/Cd24a/Tmem131l/Marchf7/Cd79a/Sdc4/Anxa1/Mef2c/Cd180/Prdx2/Casp3/Prkcq/Lef1/Cxcl12/Cd19/Gpnmb/Cd28/Vcam1
GO:0070661	leukocyte proliferation	27/402	358/29008	1.30364e-12	4.19771e-10	2.97251e-10	Ccl5/Il7r/Rasgrp1/Ccr7/Slc4a1/Fyn/Cd55/Spta1/Vpreb1/Cd24a/Tmem131l/Marchf7/Cd79a/Sdc4/Anxa1/Mef2c/Cd180/Prdx2/Casp3/Prkcq/Lef1/Cxcl12/Cd19/St6gal1/Gpnmb/Cd28/Vcam1
GO:0006779	porphyrin-containing compound biosynthetic process	10/402	30/29008	5.48526e-12	1.53075e-09	1.08396e-09	Alas2/Spta1/Cpox/Hmbs/Fech/Urod/Alas1/Ank1/Ppox/Cox15
GO:0033014	tetrapyrrole biosynthetic process	10/402	30/29008	5.48526e-12	1.53075e-09	1.08396e-09	Alas2/Spta1/Cpox/Hmbs/Fech/Urod/Alas1/Ank1/Ppox/Cox15
GO:1903131	mononuclear cell differentiation	30/402	489/29008	1.36313e-11	3.56628e-09	2.52537e-09	Tmem176b/Cd3d/Itk/Il7r/Rasgrp1/Myc/Ccr7/Lck/Ms4a1/Pou2af1/Runx3/Cd24a/Tmem176a/Tmem131l/Cd79a/Sp3/Anxa1/Mef2c/Prdx2/Gata1/Lef1/Gmpr2/Spib/Tcf7/St3gal1/Cd19/Hoxa7/Zeb1/Atp7a/Cd28
GO:0007159	leukocyte cell-cell adhesion	26/402	373/29008	2.00842e-11	4.94543e-09	3.50199e-09	Ccl5/Il7r/Rasgrp1/Ccr7/Lck/Slc4a1/Cd55/Runx3/Spta1/Cd24a/Fut4/Tmem131l/Marchf7/Sdc4/Anxa1/Prdx2/Casp3/Prkcq/Lef1/Itga5/Ets1/Cxcl12/Add2/Gpnmb/Cd28/Vcam1
GO:0042168	heme metabolic process	10/402	35/29008	3.15095e-11	7.32771e-09	5.18893e-09	Alas2/Blvrb/Cpox/Hmbs/Fech/Urod/Hebp1/Alas1/Ppox/Cox15
GO:1903037	regulation of leukocyte cell-cell adhesion	24/402	333/29008	6.09088e-11	1.34192e-08	9.50245e-09	Ccl5/Il7r/Rasgrp1/Ccr7/Lck/Slc4a1/Cd55/Runx3/Spta1/Cd24a/Fut4/Tmem131l/Marchf7/Sdc4/Anxa1/Prdx2/Casp3/Prkcq/Lef1/Ets1/Cxcl12/Gpnmb/Cd28/Vcam1
GO:0050863	regulation of T cell activation	24/402	339/29008	8.80179e-11	1.84222e-08	1.30452e-08	Ccl5/Il7r/Rasgrp1/Ccr7/Lck/Slc4a1/Cd55/Runx3/Spta1/Cd24a/Tmem131l/Marchf7/Sdc4/Anxa1/Lat/Prdx2/Casp3/Prkcq/Lef1/Tcf7/Zeb1/Gpnmb/Cd28/Vcam1
GO:1902105	regulation of leukocyte differentiation	23/402	320/29008	1.62245e-10	3.23409e-08	2.29014e-08	Tmem176b/Car2/Ccl5/Il7r/Rasgrp1/Myc/Ccr7/Lck/Ninj1/Runx3/Gfi1b/Cd24a/Tmem176a/Tmem131l/Anxa1/Prdx2/Tal1/Lef1/Tcf7/Hoxa7/Cul4a/Zeb1/Cd28
GO:0042098	T cell proliferation	19/402	221/29008	3.25127e-10	6.18628e-08	4.38066e-08	Ccl5/Rasgrp1/Ccr7/Slc4a1/Fyn/Cd55/Spta1/Cd24a/Tmem131l/Marchf7/Sdc4/Anxa1/Prdx2/Casp3/Prkcq/Cxcl12/Gpnmb/Cd28/Vcam1
GO:0045785	positive regulation of cell adhesion	27/402	471/29008	6.59473e-10	1.20024e-07	8.4992e-08	Ccl5/Il7r/Rasgrp1/Ccr7/Lck/Slc4a1/Ninj1/Cd55/Runx3/Spta1/Adgrg1/Cd24a/Fut4/Sdc4/Anxa1/Kifap3/Hsd17b12/Prkcq/Lef1/Tpm1/Nid1/Itga5/Ets1/Cxcl12/Dmtn/Cd28/Vcam1
GO:0055076	transition metal ion homeostasis	15/402	138/29008	9.54011e-10	1.66395e-07	1.17829e-07	Myc/Alas2/Epb42/Ltf/Lcn2/Fech/Rhag/Iscu/Rhd/App/Ank1/Atp7b/Tfr2/Atp7a/Eif2ak1
GO:1901214	regulation of neuron death	24/402	384/29008	1.09672e-09	1.79851e-07	1.27357e-07	Ccl5/Sorl1/Fyn/Foxo3/C1qa/Lcn2/Snca/Ddit3/Mef2c/Prdx2/Casp3/Ralbp1/App/Gclm/Ctsz/Gclc/Inpp5a/Ikbkb/Rras2/Stambp/Bcl2l1/Atp7a/Arrb1/Gpnmb
GO:0006783	heme biosynthetic process	8/402	25/29008	1.11709e-09	1.79851e-07	1.27357e-07	Alas2/Cpox/Hmbs/Fech/Urod/Alas1/Ppox/Cox15
GO:0022407	regulation of cell-cell adhesion	26/402	457/29008	1.61442e-09	2.50295e-07	1.7724e-07	Ccl5/Il7r/Rasgrp1/Ccr7/Lck/Slc4a1/Cd55/Runx3/Spta1/Cd24a/Fut4/Tmem131l/Marchf7/Sdc4/Anxa1/Kifap3/Prdx2/Casp3/Prkcq/Lef1/Ets1/Cxcl12/Dmtn/Gpnmb/Cd28/Vcam1
GO:0070997	neuron death	25/402	428/29008	1.96478e-09	2.93734e-07	2.08e-07	Ccl5/Sorl1/Fyn/Foxo3/C1qa/Lcn2/Snca/Ddit3/Mef2c/Prdx2/Casp3/Ralbp1/App/Gclm/Ctsz/Gclc/Zfp110/Inpp5a/Ikbkb/Rras2/Stambp/Bcl2l1/Atp7a/Arrb1/Gpnmb
GO:0042440	pigment metabolic process	11/402	73/29008	5.20774e-09	7.5171e-07	5.32304e-07	Alas2/Blvrb/Cpox/Hmbs/Fech/Urod/Hebp1/Alas1/Ppox/Atp7a/Cox15
GO:0055072	iron ion homeostasis	12/402	94/29008	7.31876e-09	1.02121e-06	7.23145e-07	Myc/Alas2/Epb42/Ltf/Lcn2/Fech/Rhag/Iscu/Rhd/Ank1/Tfr2/Eif2ak1
GO:0022409	positive regulation of cell-cell adhesion	19/402	288/29008	2.58322e-08	3.48818e-06	2.47007e-06	Ccl5/Il7r/Rasgrp1/Ccr7/Lck/Slc4a1/Cd55/Runx3/Spta1/Cd24a/Fut4/Anxa1/Kifap3/Prkcq/Lef1/Ets1/Dmtn/Cd28/Vcam1
GO:0002683	negative regulation of immune system process	24/402	460/29008	3.6204e-08	4.73594e-06	3.35364e-06	Tmem176b/Il7r/Myc/Samsn1/Cd55/Runx3/Cd24a/Tmem176a/Tmem131l/Marchf7/Sdc4/Klrd1/Anxa1/Prdx2/Casp3/Milr1/Dgkz/Riok3/Vpreb3/Cxcl12/Trim27/Hoxa7/Cul4a/Gpnmb
GO:0001819	positive regulation of cytokine production	25/402	500/29008	4.28255e-08	5.43235e-06	3.84678e-06	Ccl5/Itk/Rasgrp1/Ltb/Ccr7/Sorl1/Cd2/Pou2af1/Pde4b/Cd55/Ddit3/Lpl/Anxa1/Prkcq/Il16/App/Riok3/Tomm70a/G3bp1/Trim27/Mmp8/Arhgef2/Akap12/Cd28/Lamtor5
GO:0002573	myeloid leukocyte differentiation	17/402	238/29008	4.45436e-08	5.46023e-06	3.86653e-06	Car2/Ccl5/Myc/Ccr7/Ninj1/Gfi1b/Sp3/Mef2c/Tal1/Gata1/Lef1/App/Gmpr2/Spib/Hoxa7/Cul4a/Eif2ak1
GO:0042129	regulation of T cell proliferation	15/402	183/29008	4.56541e-08	5.46023e-06	3.86653e-06	Ccl5/Ccr7/Slc4a1/Cd55/Spta1/Cd24a/Tmem131l/Marchf7/Sdc4/Anxa1/Casp3/Prkcq/Gpnmb/Cd28/Vcam1
GO:1903039	positive regulation of leukocyte cell-cell adhesion	17/402	240/29008	5.03276e-08	5.85198e-06	4.14393e-06	Ccl5/Il7r/Rasgrp1/Ccr7/Lck/Slc4a1/Cd55/Runx3/Spta1/Cd24a/Fut4/Anxa1/Prkcq/Lef1/Ets1/Cd28/Vcam1
GO:2000106	regulation of leukocyte apoptotic process	12/402	112/29008	5.41147e-08	6.12227e-06	4.33533e-06	Ccl5/Il7r/Myc/Ccr7/Fcmr/Cd24a/Anxa1/Mef2c/Prkcq/Cxcl12/St3gal1/St6gal1
GO:0031349	positive regulation of defense response	18/402	273/29008	6.07878e-08	6.69625e-06	4.74178e-06	Ccl5/Rasgrp1/Ccr7/Ninj1/Cd24a/Snca/Penk/Klrd1/Lpl/Mef2c/Il16/App/Riok3/Tomm70a/Ets1/Xrcc5/Mmp8/Cd28
GO:0032944	regulation of mononuclear cell proliferation	17/402	245/29008	6.79167e-08	7.28973e-06	5.16204e-06	Ccl5/Ccr7/Slc4a1/Cd55/Spta1/Cd24a/Tmem131l/Marchf7/Sdc4/Anxa1/Mef2c/Casp3/Prkcq/St6gal1/Gpnmb/Cd28/Vcam1
GO:0030098	lymphocyte differentiation	23/402	441/29008	7.04552e-08	7.37314e-06	5.2211e-06	Cd3d/Itk/Il7r/Rasgrp1/Ccr7/Lck/Ms4a1/Pou2af1/Runx3/Cd24a/Tmem131l/Cd79a/Sp3/Anxa1/Prdx2/Lef1/Spib/Tcf7/St3gal1/Cd19/Zeb1/Atp7a/Cd28
GO:0045637	regulation of myeloid cell differentiation	16/402	219/29008	8.13906e-08	8.30978e-06	5.88436e-06	Hbb-b2/Car2/Ccl5/Hoxa5/Myc/Meis1/Ninj1/Gfi1b/Foxo3/Mef2c/Tal1/Gata1/Lef1/Ets1/Hoxa7/Cul4a
GO:0046148	pigment biosynthetic process	9/402	59/29008	1.17514e-07	1.17122e-05	8.29369e-06	Alas2/Cpox/Hmbs/Fech/Urod/Alas1/Ppox/Atp7a/Cox15
GO:0070663	regulation of leukocyte proliferation	17/402	261/29008	1.68686e-07	1.64214e-05	1.16284e-05	Ccl5/Ccr7/Slc4a1/Cd55/Spta1/Cd24a/Tmem131l/Marchf7/Sdc4/Anxa1/Mef2c/Casp3/Prkcq/St6gal1/Gpnmb/Cd28/Vcam1
GO:0050670	regulation of lymphocyte proliferation	16/402	241/29008	3.00956e-07	2.86319e-05	2.0275e-05	Ccl5/Ccr7/Slc4a1/Cd55/Spta1/Cd24a/Tmem131l/Marchf7/Sdc4/Anxa1/Mef2c/Casp3/Prkcq/Gpnmb/Cd28/Vcam1
GO:0043523	regulation of neuron apoptotic process	17/402	276/29008	3.72004e-07	3.46046e-05	2.45044e-05	Fyn/Foxo3/Lcn2/Snca/Ddit3/Mef2c/Prdx2/Casp3/Ralbp1/App/Gclm/Ctsz/Gclc/Stambp/Bcl2l1/Atp7a/Arrb1
GO:0051402	neuron apoptotic process	18/402	309/29008	3.844e-07	3.49804e-05	2.47705e-05	Fyn/Foxo3/Lcn2/Snca/Ddit3/Mef2c/Prdx2/Casp3/Ralbp1/App/Gclm/Ctsz/Gclc/Zfp110/Stambp/Bcl2l1/Atp7a/Arrb1
GO:0050870	positive regulation of T cell activation	15/402	216/29008	3.98022e-07	3.54493e-05	2.51025e-05	Ccl5/Il7r/Rasgrp1/Ccr7/Lck/Slc4a1/Cd55/Runx3/Spta1/Cd24a/Anxa1/Prkcq/Lef1/Cd28/Vcam1
GO:0045639	positive regulation of myeloid cell differentiation	11/402	112/29008	4.73994e-07	4.13362e-05	2.92712e-05	Hbb-b2/Car2/Ccl5/Hoxa5/Ninj1/Gfi1b/Foxo3/Tal1/Gata1/Lef1/Ets1
GO:0071887	leukocyte apoptotic process	12/402	140/29008	6.30618e-07	5.2623e-05	3.72637e-05	Ccl5/Il7r/Myc/Ccr7/Fcmr/Cd24a/Anxa1/Mef2c/Prkcq/Cxcl12/St3gal1/St6gal1
GO:0007346	regulation of mitotic cell cycle	22/402	462/29008	6.36666e-07	5.2623e-05	3.72637e-05	Myc/Cdkn1b/Rbm38/Anxa1/Tal1/Cdc25b/Prkcq/App/Ppp2r5c/Dgkz/Rad21/Brd4/Zmpste24/Trrap/Rab11a/Pim2/Cul4a/Xpc/Riok2/Babam2/Gpnmb/Cd28
GO:1901215	negative regulation of neuron death	16/402	255/29008	6.41131e-07	5.2623e-05	3.72637e-05	Ccl5/Sorl1/Fyn/Lcn2/Snca/Mef2c/Prdx2/App/Gclm/Gclc/Inpp5a/Stambp/Bcl2l1/Atp7a/Arrb1/Gpnmb
GO:0051098	regulation of binding	20/402	397/29008	8.69349e-07	6.99826e-05	4.95564e-05	Gzma/Myc/Sorl1/Tgfbr3/Spta1/Ddit3/Gata1/Lef1/Tiam1/App/Ctsz/Brd4/Ctbp2/Zmpste24/Pim2/Add2/Mmp8/Arrb1/Wapl/Lamtor5
GO:0032946	positive regulation of mononuclear cell proliferation	12/402	145/29008	9.18683e-07	7.25586e-05	5.13806e-05	Ccl5/Ccr7/Slc4a1/Cd55/Spta1/Cd24a/Anxa1/Mef2c/Prkcq/St6gal1/Cd28/Vcam1
GO:0042542	response to hydrogen peroxide	11/402	122/29008	1.12019e-06	8.62688e-05	6.1089e-05	Lck/Slc4a1/Fyn/Foxo3/Lcn2/Anxa1/Casp3/Plekha1/Nfe2l2/Rnf146/Aqp1
GO:0062197	cellular response to chemical stress	18/402	333/29008	1.13349e-06	8.62688e-05	6.1089e-05	Fyn/Foxo3/Lcn2/Snca/Ddit3/Anxa1/Prdx2/Casp3/Plekha1/Ralbp1/App/Foxo1/Nfe2l2/Rnf146/Stk39/Aqp1/Xrcc5/Atp7a
GO:0006979	response to oxidative stress	20/402	407/29008	1.2758e-06	9.53663e-05	6.75313e-05	Aldh1a1/Lck/Slc4a1/Fyn/Foxo3/Lcn2/Snca/Anxa1/Prdx2/Casp3/Plekha1/Ralbp1/App/Foxo1/Nfe2l2/Gclm/Gclc/Rnf146/Aqp1/Atp7a
GO:0050727	regulation of inflammatory response	18/402	342/29008	1.65634e-06	0.000121639	8.61357e-05	Ccl5/Ccr7/Ninj1/Cd24a/Snca/Lpl/Anxa1/Arel1/Il16/App/Mefv/Brd4/Acp5/Ets1/Mfhas1/Stk39/Mmp8/Cd28
GO:0032680	regulation of tumor necrosis factor production	13/402	183/29008	1.83592e-06	0.000132503	9.38283e-05	Rasgrp1/Ccr7/Ltf/Cd2/Cd24a/Lpl/App/Acp5/Trim27/Mmp8/Arhgef2/Gpnmb/Akap12
GO:0042102	positive regulation of T cell proliferation	10/402	104/29008	1.91629e-06	0.000135893	9.62294e-05	Ccl5/Ccr7/Slc4a1/Cd55/Spta1/Cd24a/Anxa1/Prkcq/Cd28/Vcam1
GO:1901216	positive regulation of neuron death	11/402	129/29008	1.94782e-06	0.000135893	9.62294e-05	Fyn/Foxo3/C1qa/Lcn2/Snca/Ddit3/Casp3/Ralbp1/App/Ctsz/Ikbkb
GO:0070665	positive regulation of leukocyte proliferation	12/402	157/29008	2.13224e-06	0.000146321	0.000103613	Ccl5/Ccr7/Slc4a1/Cd55/Spta1/Cd24a/Anxa1/Mef2c/Prkcq/St6gal1/Cd28/Vcam1
GO:1903555	regulation of tumor necrosis factor superfamily cytokine production	13/402	186/29008	2.20075e-06	0.000148586	0.000105218	Rasgrp1/Ccr7/Ltf/Cd2/Cd24a/Lpl/App/Acp5/Trim27/Mmp8/Arhgef2/Gpnmb/Akap12
GO:1902903	regulation of supramolecular fiber organization	19/402	388/29008	2.47262e-06	0.000162104	0.00011479	Spta1/Cdkn1b/Snca/Cyfip2/Sdc4/Mef2c/Ckap2/Plek/Prkcq/Tpm1/App/Trim27/Dmtn/S1pr1/Fhod1/Akap9/Add2/Arhgef2/Sh3bp1
GO:0032640	tumor necrosis factor production	13/402	188/29008	2.47842e-06	0.000162104	0.00011479	Rasgrp1/Ccr7/Ltf/Cd2/Cd24a/Lpl/App/Acp5/Trim27/Mmp8/Arhgef2/Gpnmb/Akap12
GO:0000302	response to reactive oxygen species	13/402	189/29008	2.62858e-06	0.000167881	0.000118881	Lck/Slc4a1/Fyn/Foxo3/Lcn2/Anxa1/Prdx2/Casp3/Plekha1/Nfe2l2/Rnf146/Aqp1/Atp7a
GO:0032103	positive regulation of response to external stimulus	20/402	427/29008	2.64695e-06	0.000167881	0.000118881	Ccl5/Rasgrp1/Ccr7/Ninj1/Cd24a/Snca/Klrd1/Lpl/Cd180/Il16/App/Riok3/Tomm70a/Ets1/Cxcl12/Stk39/S1pr1/Xrcc5/Mmp8/Cd28
GO:0050729	positive regulation of inflammatory response	11/402	134/29008	2.82959e-06	0.000176786	0.000125187	Ccl5/Ccr7/Ninj1/Cd24a/Snca/Lpl/Il16/App/Ets1/Mmp8/Cd28
GO:0071706	tumor necrosis factor superfamily cytokine production	13/402	191/29008	2.95331e-06	0.000181802	0.000128739	Rasgrp1/Ccr7/Ltf/Cd2/Cd24a/Lpl/App/Acp5/Trim27/Mmp8/Arhgef2/Gpnmb/Akap12
GO:0045580	regulation of T cell differentiation	12/402	165/29008	3.58166e-06	0.000217288	0.000153867	Il7r/Rasgrp1/Ccr7/Lck/Runx3/Tmem131l/Anxa1/Prdx2/Lef1/Tcf7/Zeb1/Cd28
GO:0071280	cellular response to copper ion	5/402	18/29008	3.68192e-06	0.000220179	0.000155914	Snca/Nfe2l2/Atp7b/Aqp1/Atp7a
GO:0090407	organophosphate biosynthetic process	21/402	476/29008	3.79793e-06	0.000223917	0.000158561	Myc/Agpat5/Snca/Acat1/Lpcat1/Plek/Serinc5/Pik3c2a/Gmpr2/Dgkz/Pigf/Ampd3/Adss/Pip5k1b/Mboat2/Pigh/Umps/Pklr/Bcl2l1/Adcy9/Ip6k1
GO:1901990	regulation of mitotic cell cycle phase transition	16/402	293/29008	3.91522e-06	0.000227626	0.000161188	Cdkn1b/Rbm38/Anxa1/Cdc25b/Prkcq/App/Ppp2r5c/Dgkz/Rad21/Brd4/Rab11a/Cul4a/Xpc/Riok2/Babam2/Gpnmb
GO:0009185	ribonucleoside diphosphate metabolic process	10/402	113/29008	4.08203e-06	0.000234074	0.000165753	Myc/Slc4a1/Bpgm/Pfkm/Pgam1/App/Ampd3/Cant1/Umps/Pklr
GO:0045619	regulation of lymphocyte differentiation	13/402	199/29008	4.63664e-06	0.000262284	0.00018573	Il7r/Rasgrp1/Ccr7/Lck/Runx3/Cd24a/Tmem131l/Anxa1/Prdx2/Lef1/Tcf7/Zeb1/Cd28
GO:0030217	T cell differentiation	16/402	299/29008	5.06587e-06	0.000282743	0.000200217	Cd3d/Itk/Il7r/Rasgrp1/Ccr7/Lck/Runx3/Tmem131l/Sp3/Anxa1/Prdx2/Lef1/Tcf7/Zeb1/Atp7a/Cd28
GO:0050671	positive regulation of lymphocyte proliferation	11/402	143/29008	5.3197e-06	0.000293003	0.000207483	Ccl5/Ccr7/Slc4a1/Cd55/Spta1/Cd24a/Anxa1/Mef2c/Prkcq/Cd28/Vcam1
GO:0050900	leukocyte migration	18/402	373/29008	5.55658e-06	0.000295862	0.000209507	Ccl5/Ccr7/Pde4b/Ninj1/Cd24a/Ccl9/Fut4/Anxa1/Il16/App/Cxcl12/Mpp1/Stk39/S1pr1/Hoxa7/Ptpro/Add2/Vcam1
GO:0045646	regulation of erythrocyte differentiation	7/402	50/29008	5.56997e-06	0.000295862	0.000209507	Hbb-b2/Hoxa5/Gfi1b/Foxo3/Tal1/Gata1/Ets1
GO:0042100	B cell proliferation	10/402	117/29008	5.58364e-06	0.000295862	0.000209507	Il7r/Rasgrp1/Vpreb1/Cd24a/Cd79a/Mef2c/Cd180/Casp3/Lef1/Cd19
GO:0018205	peptidyl-lysine modification	18/402	375/29008	5.9796e-06	0.000312883	0.00022156	H1f2/Nfe2/Gfi1b/Snca/Msl1/Lmna/Zzz3/Lef1/App/Zfp110/Brd4/Zmpste24/Rlf/Trrap/Atp7a/Arrb1/Atrx/Plod3
GO:0043624	cellular protein complex disassembly	11/402	145/29008	6.08071e-06	0.000314245	0.000222525	Spta1/Ckap2/Plek/Tpm1/Mrpl58/Dmtn/Dnajc6/Add2/Arhgef2/Mical3/Sh3bp1
GO:2000107	negative regulation of leukocyte apoptotic process	8/402	73/29008	7.77228e-06	0.000396765	0.000280959	Ccl5/Il7r/Ccr7/Fcmr/Prkcq/Cxcl12/St3gal1/St6gal1
GO:0060326	cell chemotaxis	16/402	312/29008	8.65307e-06	0.000436407	0.00030903	Ccl5/Ccr7/Pde4b/Ninj1/Ccl9/Anxa1/Prkcq/Lef1/Il16/App/Cxcl12/Mpp1/Stk39/S1pr1/Ptpro/Vcam1
GO:0051261	protein depolymerization	10/402	124/29008	9.37537e-06	0.000467206	0.00033084	Spta1/Ckap2/Plek/Tpm1/Dmtn/Dnajc6/Add2/Arhgef2/Mical3/Sh3bp1
GO:0020027	hemoglobin metabolic process	5/402	22/29008	1.08111e-05	0.000532415	0.000377017	Alas2/Epb42/Fech/Alas1/Eif2ak1
GO:1904753	negative regulation of vascular associated smooth muscle cell migration	4/402	11/29008	1.11025e-05	0.00054041	0.000382678	Gna13/Mef2c/Tpm1/Nfe2l2
GO:0032984	protein-containing complex disassembly	13/402	218/29008	1.24153e-05	0.000597363	0.000423008	Myc/Spta1/Ckap2/Plek/Tpm1/Zmpste24/Mrpl58/Dmtn/Dnajc6/Add2/Arhgef2/Mical3/Sh3bp1
GO:0009132	nucleoside diphosphate metabolic process	10/402	129/29008	1.32897e-05	0.000632167	0.000447653	Myc/Slc4a1/Bpgm/Pfkm/Pgam1/App/Ampd3/Cant1/Umps/Pklr
GO:0002253	activation of immune response	19/402	439/29008	1.43321e-05	0.000674091	0.000477341	Itk/Ccr7/Lck/Ms4a1/Pde4b/Fyn/Cd55/C1qa/Cd79a/Klrd1/Mef2c/Plekha1/C1qb/Dgkz/Tomm70a/Cd19/Ermap/Xrcc5/Cd28
GO:0048608	reproductive structure development	20/402	480/29008	1.48238e-05	0.00068947	0.000488231	Nfe2/Hoxa10/Foxo3/Cdkn1b/Adgrg1/Arid5b/Sp3/Tppp3/Anxa1/Hsd17b4/Gata1/Lef1/Plekha1/Tcf7/Fancf/Akap9/Bcl2l1/Arrb1/Atrx/Vcam1
GO:2001233	regulation of apoptotic signaling pathway	18/402	402/29008	1.53139e-05	0.000704439	0.000498831	Myc/Lck/Fcmr/Ivns1abp/Fyn/Runx3/Ddit3/Lmna/Marchf7/Prdx2/Gata1/Ralbp1/Nfe2l2/Gclm/Gclc/Cxcl12/Bcl2l1/Gsdme
GO:0061458	reproductive system development	20/402	484/29008	1.66964e-05	0.000753638	0.00053367	Nfe2/Hoxa10/Foxo3/Cdkn1b/Adgrg1/Arid5b/Sp3/Tppp3/Anxa1/Hsd17b4/Gata1/Lef1/Plekha1/Tcf7/Fancf/Akap9/Bcl2l1/Arrb1/Atrx/Vcam1
GO:0002548	monocyte chemotaxis	7/402	59/29008	1.70929e-05	0.000753638	0.00053367	Ccl5/Ninj1/Ccl9/Anxa1/App/Cxcl12/Ptpro
GO:0009259	ribonucleotide metabolic process	17/402	367/29008	1.71036e-05	0.000753638	0.00053367	Myc/Slc4a1/Bpgm/Snca/Acat1/Pfkm/Hsd17b4/Hmgcr/Pgam1/App/Gmpr2/Ampd3/Adss/Umps/Pklr/Bcl2l1/Adcy9
GO:0045786	negative regulation of cell cycle	17/402	367/29008	1.71036e-05	0.000753638	0.00053367	Runx3/Cdkn1b/Rbm38/Casp3/Ppp2r5c/Dgkz/Rad21/Brd4/Ets1/Trrap/Cul4a/Xpc/Babam2/Atrx/Gpnmb/Sin3b/Wapl
GO:0030595	leukocyte chemotaxis	13/402	226/29008	1.81973e-05	0.000793477	0.00056188	Ccl5/Ccr7/Pde4b/Ninj1/Ccl9/Anxa1/Il16/App/Cxcl12/Mpp1/Stk39/S1pr1/Ptpro
GO:0030042	actin filament depolymerization	7/402	60/29008	1.9122e-05	0.000825201	0.000584345	Spta1/Plek/Tpm1/Dmtn/Add2/Mical3/Sh3bp1
GO:0060216	definitive hemopoiesis	5/402	25/29008	2.1078e-05	0.000900331	0.000637547	Meis1/Tgfbr3/Sp3/Tal1/Gata1
GO:1902106	negative regulation of leukocyte differentiation	9/402	109/29008	2.16892e-05	0.000915645	0.000648391	Tmem176b/Myc/Runx3/Tmem176a/Tmem131l/Anxa1/Prdx2/Hoxa7/Cul4a
GO:0010563	negative regulation of phosphorus metabolic process	19/402	453/29008	2.20927e-05	0.000915645	0.000648391	Sorl1/Samsn1/Slc4a1/Cdkn1b/Snca/Lpcat1/Casp3/Plek/Hmgcr/Pik3ip1/Mfhas1/Dnajc3/Ikbkb/Stk39/Trim27/Dmtn/Stk38/Ptpro/Arrb1
GO:0045936	negative regulation of phosphate metabolic process	19/402	453/29008	2.20927e-05	0.000915645	0.000648391	Sorl1/Samsn1/Slc4a1/Cdkn1b/Snca/Lpcat1/Casp3/Plek/Hmgcr/Pik3ip1/Mfhas1/Dnajc3/Ikbkb/Stk39/Trim27/Dmtn/Stk38/Ptpro/Arrb1
GO:0042770	signal transduction in response to DNA damage	11/402	167/29008	2.31134e-05	0.000948555	0.000671695	Foxo3/Rbm38/Marchf7/Ppp2r5c/Dgkz/Brd4/Zmpste24/Cul4a/Xpc/Babam2/Atrx
GO:0060070	canonical Wnt signaling pathway	15/402	303/29008	2.48442e-05	0.00100024	0.000708295	Myc/Foxo3/Tmem131l/Ddit3/Tbl1xr1/Lef1/App/Foxo1/Tcf7/Rnf146/G3bp1/Ppm1a/Tnks2/Fam53b/Ptpro
GO:1901987	regulation of cell cycle phase transition	17/402	378/29008	2.48913e-05	0.00100024	0.000708295	Cdkn1b/Rbm38/Anxa1/Cdc25b/Prkcq/App/Ppp2r5c/Dgkz/Rad21/Brd4/Trrap/Rab11a/Cul4a/Xpc/Riok2/Babam2/Gpnmb
GO:1903707	negative regulation of hemopoiesis	9/402	111/29008	2.50896e-05	0.00100024	0.000708295	Tmem176b/Myc/Runx3/Tmem176a/Tmem131l/Anxa1/Prdx2/Hoxa7/Cul4a
GO:0019693	ribose phosphate metabolic process	17/402	379/29008	2.57356e-05	0.00100936	0.000714755	Myc/Slc4a1/Bpgm/Snca/Acat1/Pfkm/Hsd17b4/Hmgcr/Pgam1/App/Gmpr2/Ampd3/Adss/Umps/Pklr/Bcl2l1/Adcy9
GO:0006925	inflammatory cell apoptotic process	5/402	26/29008	2.58007e-05	0.00100936	0.000714755	Ccl5/Anxa1/Mef2c/Zmpste24/St6gal1
GO:0006664	glycolipid metabolic process	8/402	86/29008	2.62366e-05	0.00101691	0.000720101	Ugcg/Crem/Pigf/Gla/St3gal1/St6galnac4/Pigh/Gm2a
GO:1903509	liposaccharide metabolic process	8/402	87/29008	2.85482e-05	0.00109636	0.000776357	Ugcg/Crem/Pigf/Gla/St3gal1/St6galnac4/Pigh/Gm2a
GO:0034599	cellular response to oxidative stress	14/402	271/29008	2.8956e-05	0.00110191	0.000780287	Fyn/Foxo3/Lcn2/Snca/Anxa1/Prdx2/Plekha1/Ralbp1/App/Foxo1/Nfe2l2/Rnf146/Aqp1/Atp7a
GO:0097191	extrinsic apoptotic signaling pathway	13/402	238/29008	3.12796e-05	0.00117961	0.000835309	Fcmr/Fyn/Runx3/Foxo3/Lcn2/Lmna/Prdx2/Gata1/Gclm/Sgpp1/Gclc/Zfp110/Bcl2l1
GO:0006750	glutathione biosynthetic process	4/402	14/29008	3.25845e-05	0.00121785	0.000862387	Nfe2l2/Gclm/Gclc/Hagh
GO:0009150	purine ribonucleotide metabolic process	16/402	348/29008	3.29685e-05	0.00122129	0.000864828	Myc/Slc4a1/Bpgm/Snca/Acat1/Pfkm/Hsd17b4/Hmgcr/Pgam1/App/Gmpr2/Ampd3/Adss/Pklr/Bcl2l1/Adcy9
GO:0009615	response to virus	15/402	312/29008	3.48017e-05	0.00127789	0.000904908	Ccl5/Isg20/Pou2af1/Ivns1abp/Lcn2/Serinc5/Riok3/Tomm70a/Rrp1b/Polr3k/Zmpste24/G3bp1/Ndufaf4/Bcl2l1/Gsdme
GO:1903038	negative regulation of leukocyte cell-cell adhesion	10/402	145/29008	3.66307e-05	0.00133336	0.000944184	Runx3/Cd24a/Tmem131l/Marchf7/Sdc4/Anxa1/Prdx2/Casp3/Cxcl12/Gpnmb
GO:0046688	response to copper ion	5/402	28/29008	3.76795e-05	0.00135971	0.000962844	Snca/Nfe2l2/Atp7b/Aqp1/Atp7a
GO:0014812	muscle cell migration	9/402	117/29008	3.81282e-05	0.00136414	0.000965984	Ccl5/Myc/Sorl1/Gna13/Anxa1/Mef2c/Tpm1/Nfe2l2/Atp7a
GO:0043967	histone H4 acetylation	7/402	67/29008	3.96244e-05	0.00140566	0.000995383	Msl1/Zzz3/Lef1/Brd4/Zmpste24/Trrap/Arrb1
GO:0042113	B cell activation	18/402	434/29008	4.18657e-05	0.00147269	0.00104285	Il7r/Rasgrp1/Ms4a1/Samsn1/Pou2af1/Ung/Vpreb1/Cd24a/Cd79a/Sp3/Mef2c/Cd180/Casp3/Lef1/Spib/St3gal1/Cd19/Cd28
GO:0019755	one-carbon compound transport	4/402	15/29008	4.39478e-05	0.00153305	0.00108559	Car2/Rhag/Aqp1/Slc14a1
GO:0006687	glycosphingolipid metabolic process	6/402	47/29008	4.53338e-05	0.00156832	0.00111057	Ugcg/Crem/Gla/St3gal1/St6galnac4/Gm2a
GO:0046631	alpha-beta T cell activation	11/402	180/29008	4.60602e-05	0.0015804	0.00111912	Itk/Ccr7/Cd55/Runx3/Cd24a/Anxa1/Prkcq/Lef1/Tcf7/Atp7a/Cd28
GO:0006364	rRNA processing	12/402	214/29008	4.86972e-05	0.00165729	0.00117357	Isg20/Wdr12/Rpp40/Znhit6/Nol8/Wdr3/Riok3/Rrp1b/Ddx10/Rrs1/Riok2/Ddx18
GO:0014910	regulation of smooth muscle cell migration	8/402	94/29008	4.99973e-05	0.00168781	0.00119518	Ccl5/Myc/Sorl1/Gna13/Mef2c/Tpm1/Nfe2l2/Atp7a
GO:0042060	wound healing	16/402	361/29008	5.10385e-05	0.00170918	0.00121031	Serpinb2/Slc4a1/Gna13/Myh10/Sdc4/Anxa1/Prdx2/Plek/Gata1/Prkcq/Hmgcr/Tpm1/Nfe2l2/Dmtn/Aqp1/Adipor2
GO:0031333	negative regulation of protein-containing complex assembly	10/402	151/29008	5.17246e-05	0.0017184	0.00121685	Sorl1/Spta1/Snca/Tpm1/Mefv/Riok3/Ppm1a/Dmtn/Add2/Arhgef2
GO:1904752	regulation of vascular associated smooth muscle cell migration	5/402	30/29008	5.34049e-05	0.00175044	0.00123953	Gna13/Mef2c/Tpm1/Nfe2l2/Atp7a
GO:0022411	cellular component disassembly	17/402	402/29008	5.36426e-05	0.00175044	0.00123953	Myc/Spta1/C1qa/Cd24a/Ckap2/Plek/Tpm1/C1qb/Zmpste24/Ets1/Mrpl58/Dmtn/Dnajc6/Add2/Arhgef2/Mical3/Sh3bp1
GO:1901879	regulation of protein depolymerization	8/402	95/29008	5.39432e-05	0.00175044	0.00123953	Spta1/Ckap2/Plek/Tpm1/Dmtn/Add2/Arhgef2/Sh3bp1
GO:0061448	connective tissue development	14/402	288/29008	5.6066e-05	0.00179141	0.00126854	Hoxa5/Sorl1/Csgalnact1/Runx3/Arid5b/Lmna/Tbl1xr1/Mef2c/Zmpste24/Mboat2/Sik3/Zeb1/Atp7a/Satb2
GO:0043524	negative regulation of neuron apoptotic process	11/402	184/29008	5.62317e-05	0.00179141	0.00126854	Fyn/Lcn2/Snca/Mef2c/Prdx2/Gclm/Gclc/Stambp/Bcl2l1/Atp7a/Arrb1
GO:0009636	response to toxic substance	9/402	123/29008	5.64898e-05	0.00179141	0.00126854	Ccl5/Aldh1a1/Lcn2/Prdx2/Ralbp1/Nfe2l2/Ephx1/Atp7a/Wapl
GO:0019184	nonribosomal peptide biosynthetic process	4/402	16/29008	5.79569e-05	0.0018105	0.00128206	Nfe2l2/Gclm/Gclc/Hagh
GO:0042541	hemoglobin biosynthetic process	4/402	16/29008	5.79569e-05	0.0018105	0.00128206	Alas2/Fech/Alas1/Eif2ak1
GO:0044772	mitotic cell cycle phase transition	17/402	406/29008	6.05813e-05	0.00187847	0.00133019	Cdkn1b/Rbm38/Anxa1/Cdc25b/Prkcq/App/Ppp2r5c/Dgkz/Rad21/Brd4/Rab11a/Pim2/Cul4a/Xpc/Riok2/Babam2/Gpnmb
GO:0002263	cell activation involved in immune response	15/402	328/29008	6.13849e-05	0.00188939	0.00133792	Rasgrp1/Ccr7/Pou2af1/Ung/Anxa1/Lat/Cd180/Gata1/Lef1/Milr1/App/St3gal1/Cd19/Atp7a/Cd28
GO:0034248	regulation of cellular amide metabolic process	18/402	448/29008	6.29022e-05	0.00192196	0.00136099	Sorl1/Foxo3/Snca/Fech/Casp3/App/Nfe2l2/Fastkd3/Tia1/Pum3/Dnajc3/Rida/Larp1/Zfp706/Pcif1/Larp4/Eif2ak1/Gtpbp2
GO:0019083	viral transcription	6/402	50/29008	6.47841e-05	0.00196512	0.00139155	Ccl5/Lef1/Rrp1b/Ubp1/Brd4/Trim27
GO:1902107	positive regulation of leukocyte differentiation	11/402	188/29008	6.8274e-05	0.00203277	0.00143945	Car2/Ccl5/Il7r/Rasgrp1/Ccr7/Lck/Ninj1/Runx3/Gfi1b/Anxa1/Lef1
GO:1903708	positive regulation of hemopoiesis	11/402	188/29008	6.8274e-05	0.00203277	0.00143945	Car2/Ccl5/Il7r/Rasgrp1/Ccr7/Lck/Ninj1/Runx3/Gfi1b/Anxa1/Lef1
GO:0043254	regulation of protein-containing complex assembly	18/402	451/29008	6.84711e-05	0.00203277	0.00143945	Sorl1/Spta1/Cdkn1b/Cd24a/Snca/Cyfip2/Tppp3/Tal1/Plek/Tpm1/Mefv/Riok3/Ppm1a/Trim27/Dmtn/Akap9/Add2/Arhgef2
GO:0046635	positive regulation of alpha-beta T cell activation	7/402	73/29008	6.91409e-05	0.0020382	0.0014433	Ccr7/Cd55/Runx3/Cd24a/Anxa1/Prkcq/Cd28
GO:0050866	negative regulation of cell activation	12/402	223/29008	7.23693e-05	0.00210688	0.00149194	Samsn1/Runx3/Cd24a/Tmem131l/Marchf7/Sdc4/Anxa1/Prdx2/Casp3/Milr1/Gclc/Gpnmb
GO:0051101	regulation of DNA binding	9/402	127/29008	7.24776e-05	0.00210688	0.00149194	Gzma/Myc/Ddit3/Gata1/Lef1/Brd4/Zmpste24/Mmp8/Lamtor5
GO:1904738	vascular associated smooth muscle cell migration	5/402	32/29008	7.37683e-05	0.00212961	0.00150803	Gna13/Mef2c/Tpm1/Nfe2l2/Atp7a
GO:0006163	purine nucleotide metabolic process	16/402	373/29008	7.49486e-05	0.00213622	0.00151271	Myc/Slc4a1/Bpgm/Snca/Acat1/Pfkm/Hsd17b4/Hmgcr/Pgam1/App/Gmpr2/Ampd3/Adss/Pklr/Bcl2l1/Adcy9
GO:0042254	ribosome biogenesis	14/402	296/29008	7.51482e-05	0.00213622	0.00151271	Isg20/Wdr12/Rpp40/Znhit6/Nol8/Wdr3/Riok3/Rrp1b/Ddx10/Rrs1/Cul4a/Riok2/Xrcc5/Ddx18
GO:0016072	rRNA metabolic process	12/402	224/29008	7.5528e-05	0.00213622	0.00151271	Isg20/Wdr12/Rpp40/Znhit6/Nol8/Wdr3/Riok3/Rrp1b/Ddx10/Rrs1/Riok2/Ddx18
GO:0051235	maintenance of location	15/402	335/29008	7.7753e-05	0.00218439	0.00154682	Sorl1/Lck/Lcn2/Snca/Ddit3/Lpl/Plin2/Syne1/Atp7b/Plin3/Cd19/Akap9/Gm2a/Ldah/Tmem159
GO:0048705	skeletal system morphogenesis	13/402	261/29008	8.03973e-05	0.00224362	0.00158876	Hoxa5/Myc/Ltf/Csgalnact1/Arid5b/Mef2c/Plekha1/Acp5/Zmpste24/Hoxa7/Sik3/Zeb1/Satb2
GO:0043244	regulation of protein-containing complex disassembly	9/402	129/29008	8.18003e-05	0.00226766	0.00160578	Spta1/Ckap2/Plek/Tpm1/Zmpste24/Dmtn/Add2/Arhgef2/Sh3bp1
GO:0002696	positive regulation of leukocyte activation	19/402	500/29008	8.28108e-05	0.00228057	0.00161492	Ccl5/Il7r/Rasgrp1/Ccr7/Lck/Slc4a1/Cd55/Runx3/Spta1/Cd24a/Anxa1/Mef2c/Gata1/Prkcq/Lef1/Il16/Mmp8/Cd28/Vcam1
GO:0046031	ADP metabolic process	8/402	101/29008	8.34575e-05	0.00228335	0.0016169	Myc/Slc4a1/Bpgm/Pfkm/Pgam1/App/Ampd3/Pklr
GO:2000377	regulation of reactive oxygen species metabolic process	10/402	160/29008	8.41405e-05	0.00228709	0.00161955	Fyn/Foxo3/Lcn2/Snca/Prdx2/App/Foxo1/Nfe2l2/Acp5/Mmp8
GO:0030224	monocyte differentiation	5/402	33/29008	8.59578e-05	0.00229184	0.00162291	Myc/Sp3/Mef2c/Gmpr2/Hoxa7
GO:0051642	centrosome localization	5/402	33/29008	8.59578e-05	0.00229184	0.00162291	Syne2/Syne1/Bicd2/Fhod1/Akap9
GO:2000108	positive regulation of leukocyte apoptotic process	5/402	33/29008	8.59578e-05	0.00229184	0.00162291	Ccl5/Myc/Cd24a/Anxa1/Mef2c
GO:0006753	nucleoside phosphate metabolic process	18/402	460/29008	8.78828e-05	0.00232834	0.00164875	Myc/Slc4a1/Bpgm/Snca/Acat1/Pfkm/Hsd17b4/Hmgcr/Pgam1/App/Gmpr2/Ampd3/Cant1/Adss/Umps/Pklr/Bcl2l1/Adcy9
GO:0016570	histone modification	18/402	461/29008	9.03139e-05	0.0023777	0.00168371	H1f2/Gfi1b/Snca/Msl1/Lmna/Tbl1xr1/Zzz3/Lef1/App/Zfp110/Brd4/Zmpste24/Kdm3b/Rlf/Trrap/Arrb1/Atrx/Sin3b
GO:0050868	negative regulation of T cell activation	9/402	131/29008	9.211e-05	0.00240983	0.00170646	Runx3/Cd24a/Tmem131l/Marchf7/Sdc4/Anxa1/Prdx2/Casp3/Gpnmb
GO:0009260	ribonucleotide biosynthetic process	10/402	162/29008	9.33101e-05	0.00242606	0.00171796	Myc/Snca/Acat1/Gmpr2/Ampd3/Adss/Umps/Pklr/Bcl2l1/Adcy9
GO:0014909	smooth muscle cell migration	8/402	103/29008	9.58593e-05	0.00246176	0.00174323	Ccl5/Myc/Sorl1/Gna13/Mef2c/Tpm1/Nfe2l2/Atp7a
GO:2001237	negative regulation of extrinsic apoptotic signaling pathway	8/402	103/29008	9.58593e-05	0.00246176	0.00174323	Fcmr/Fyn/Lmna/Prdx2/Gata1/Gclm/Gclc/Bcl2l1
GO:0061842	microtubule organizing center localization	5/402	34/29008	9.96386e-05	0.0025278	0.00179	Syne2/Syne1/Bicd2/Fhod1/Akap9
GO:2000406	positive regulation of T cell migration	5/402	34/29008	9.96386e-05	0.0025278	0.00179	Ccl5/Ccr7/App/Cxcl12/Stk39
GO:0009135	purine nucleoside diphosphate metabolic process	8/402	105/29008	0.000109749	0.00275095	0.00194802	Myc/Slc4a1/Bpgm/Pfkm/Pgam1/App/Ampd3/Pklr
GO:0009179	purine ribonucleoside diphosphate metabolic process	8/402	105/29008	0.000109749	0.00275095	0.00194802	Myc/Slc4a1/Bpgm/Pfkm/Pgam1/App/Ampd3/Pklr
GO:0032609	interferon-gamma production	9/402	135/29008	0.000116021	0.00289085	0.00204709	Itk/Rasgrp1/Ccr7/Cd2/Pde4b/Runx3/Ddit3/App/Trim27
GO:0009101	glycoprotein biosynthetic process	13/402	271/29008	0.000117134	0.00290131	0.00205449	Ccr7/Csgalnact1/Trak2/Fut4/Stt3a/Gata1/Mgat2/Cant1/St3gal1/St6galnac4/Atp7a/St6gal1/Plod3
GO:0002695	negative regulation of leukocyte activation	11/402	200/29008	0.000118521	0.00291841	0.0020666	Samsn1/Runx3/Cd24a/Tmem131l/Marchf7/Sdc4/Anxa1/Prdx2/Casp3/Milr1/Gpnmb
GO:0015669	gas transport	4/402	19/29008	0.000119431	0.00292362	0.00207029	Hbb-b2/Car2/Rhag/Aqp1
GO:0007162	negative regulation of cell adhesion	14/402	310/29008	0.000122339	0.00296796	0.00210169	Runx3/Cd24a/Tmem131l/Marchf7/Sdc4/Anxa1/Prdx2/Casp3/Lef1/Acp5/Cxcl12/Dmtn/Hoxa7/Gpnmb
GO:0030834	regulation of actin filament depolymerization	6/402	56/29008	0.000123436	0.00296796	0.00210169	Spta1/Plek/Tpm1/Dmtn/Add2/Sh3bp1
GO:0002819	regulation of adaptive immune response	12/402	236/29008	0.000123748	0.00296796	0.00210169	Il7r/Ccr7/Cd48/Samsn1/Cd55/Cd24a/Klrd1/Anxa1/Mef2c/Prkcq/Trim27/Cd28
GO:0070228	regulation of lymphocyte apoptotic process	7/402	80/29008	0.000124079	0.00296796	0.00210169	Ccl5/Il7r/Myc/Fcmr/Cd24a/Prkcq/St3gal1
GO:0051250	negative regulation of lymphocyte activation	10/402	168/29008	0.00012606	0.00299822	0.00212311	Samsn1/Runx3/Cd24a/Tmem131l/Marchf7/Sdc4/Anxa1/Prdx2/Casp3/Gpnmb
GO:0002761	regulation of myeloid leukocyte differentiation	9/402	137/29008	0.000129799	0.00306972	0.00217374	Car2/Ccl5/Myc/Ninj1/Gfi1b/Tal1/Lef1/Hoxa7/Cul4a
GO:0006325	chromatin organization	18/402	477/29008	0.000138137	0.00323901	0.00229362	Myc/Klf1/H1f2/Hltf/Msl1/Tbl1xr1/Tal1/Rsbn1/Actr6/Supt16/Brd4/Zmpste24/Kdm3b/Trrap/Chd9/Satb2/Babam2/Atrx
GO:0018394	peptidyl-lysine acetylation	10/402	170/29008	0.000138934	0.00323901	0.00229362	Nfe2/Snca/Msl1/Zzz3/Lef1/App/Brd4/Zmpste24/Trrap/Arrb1
GO:2000116	regulation of cysteine-type endopeptidase activity	12/402	239/29008	0.000139279	0.00323901	0.00229362	Myc/Lck/Ltf/Fcmr/Fyn/Snca/Cyfip2/App/Mefv/Aqp1/Arrb1/Lamtor5
GO:0008406	gonad development	12/402	240/29008	0.000144814	0.00333452	0.00236126	Hoxa10/Foxo3/Adgrg1/Arid5b/Hsd17b4/Gata1/Plekha1/Fancf/Akap9/Bcl2l1/Arrb1/Atrx
GO:0072521	purine-containing compound metabolic process	16/402	395/29008	0.000145091	0.00333452	0.00236126	Myc/Slc4a1/Bpgm/Snca/Acat1/Pfkm/Hsd17b4/Hmgcr/Pgam1/App/Gmpr2/Ampd3/Adss/Pklr/Bcl2l1/Adcy9
GO:0046390	ribose phosphate biosynthetic process	10/402	171/29008	0.000145776	0.00333452	0.00236126	Myc/Snca/Acat1/Gmpr2/Ampd3/Adss/Umps/Pklr/Bcl2l1/Adcy9
GO:0010761	fibroblast migration	6/402	58/29008	0.000150337	0.00338256	0.00239527	Syne2/Arid5b/Sdc4/Dmtn/Adipor2/Akap12
GO:0000041	transition metal ion transport	8/402	110/29008	0.000151891	0.00338256	0.00239527	Ltf/Lcn2/Iscu/Pik3c2a/Atp7b/Tfr2/Atp7a/Tcn2
GO:0032760	positive regulation of tumor necrosis factor production	8/402	110/29008	0.000151891	0.00338256	0.00239527	Rasgrp1/Ccr7/Cd2/Lpl/App/Mmp8/Arhgef2/Akap12
GO:0051017	actin filament bundle assembly	10/402	172/29008	0.0001529	0.00338256	0.00239527	Myh10/Sdc4/Plek/Prkcq/Tpm1/Dmtn/S1pr1/Fhod1/Add2/Arrb1
GO:0008584	male gonad development	9/402	140/29008	0.000153014	0.00338256	0.00239527	Hoxa10/Adgrg1/Arid5b/Hsd17b4/Gata1/Plekha1/Akap9/Bcl2l1/Atrx
GO:0034614	cellular response to reactive oxygen species	9/402	140/29008	0.000153014	0.00338256	0.00239527	Foxo3/Lcn2/Anxa1/Prdx2/Plekha1/Nfe2l2/Rnf146/Aqp1/Atp7a
GO:0022408	negative regulation of cell-cell adhesion	11/402	206/29008	0.000153693	0.00338256	0.00239527	Runx3/Cd24a/Tmem131l/Marchf7/Sdc4/Anxa1/Prdx2/Casp3/Lef1/Cxcl12/Gpnmb
GO:0030111	regulation of Wnt signaling pathway	14/402	317/29008	0.00015434	0.00338256	0.00239527	Foxo3/Tmem131l/Ddit3/Tbl1xr1/Lef1/Tiam1/App/Foxo1/Rnf146/G3bp1/Ppm1a/Tnks2/Fam53b/Ptpro
GO:2001234	negative regulation of apoptotic signaling pathway	12/402	242/29008	0.00015645	0.00341094	0.00241537	Fcmr/Ivns1abp/Fyn/Lmna/Marchf7/Prdx2/Gata1/Nfe2l2/Gclm/Gclc/Cxcl12/Bcl2l1
GO:0046546	development of primary male sexual characteristics	9/402	141/29008	0.000161482	0.00348967	0.00247112	Hoxa10/Adgrg1/Arid5b/Hsd17b4/Gata1/Plekha1/Akap9/Bcl2l1/Atrx
GO:0046916	cellular transition metal ion homeostasis	8/402	111/29008	0.000161739	0.00348967	0.00247112	Myc/Alas2/Lcn2/Iscu/App/Atp7b/Tfr2/Atp7a
GO:0043543	protein acylation	12/402	243/29008	0.000162562	0.00348967	0.00247112	Nfe2/Snca/Msl1/Zzz3/Lef1/App/Brd4/Zmpste24/Trrap/Ppm1a/Zdhhc13/Arrb1
GO:0045137	development of primary sexual characteristics	12/402	244/29008	0.000168878	0.00358843	0.00254106	Hoxa10/Foxo3/Adgrg1/Arid5b/Hsd17b4/Gata1/Plekha1/Fancf/Akap9/Bcl2l1/Arrb1/Atrx
GO:0072593	reactive oxygen species metabolic process	12/402	244/29008	0.000168878	0.00358843	0.00254106	Hbb-b2/Fyn/Foxo3/Lcn2/Snca/Prdx2/App/Foxo1/Nfe2l2/Acp5/Atp7a/Mmp8
GO:0009311	oligosaccharide metabolic process	5/402	38/29008	0.00017175	0.00361731	0.00256151	Fut4/Mgat2/Gla/St6galnac4/Gm2a
GO:1903557	positive regulation of tumor necrosis factor superfamily cytokine production	8/402	112/29008	0.000172108	0.00361731	0.00256151	Rasgrp1/Ccr7/Cd2/Lpl/App/Mmp8/Arhgef2/Akap12
GO:0010959	regulation of metal ion transport	17/402	443/29008	0.000172829	0.00361731	0.00256151	Ccl5/Pde4b/Tspan13/Fyn/Lcn2/Snca/Iscu/Il16/Pik3c2a/Cxcl12/Ikbkb/Cd19/Stk39/Trim27/Akap9/Atp7a/Kel
GO:0061572	actin filament bundle organization	10/402	175/29008	0.000176056	0.00366652	0.00259636	Myh10/Sdc4/Plek/Prkcq/Tpm1/Dmtn/S1pr1/Fhod1/Add2/Arrb1
GO:0001667	ameboidal-type cell migration	17/402	444/29008	0.000177476	0.0036778	0.00260434	Tgfbr3/Syne2/Lcn2/Arid5b/Sdc4/Anxa1/Mef2c/Nfe2l2/Pik3c2a/Ets1/Cxcl12/Rab11a/Dmtn/Aqp1/Adipor2/Sh3bp1/Akap12
GO:0046629	gamma-delta T cell activation	4/402	21/29008	0.000180417	0.00372032	0.00263445	Itk/Lck/Lef1/Tcf7
GO:0043525	positive regulation of neuron apoptotic process	7/402	85/29008	0.000181716	0.00372875	0.00264042	Foxo3/Lcn2/Ddit3/Casp3/Ralbp1/App/Ctsz
GO:0060828	regulation of canonical Wnt signaling pathway	12/402	247/29008	0.000189096	0.00386125	0.00273425	Foxo3/Tmem131l/Ddit3/Tbl1xr1/App/Foxo1/Rnf146/G3bp1/Ppm1a/Tnks2/Fam53b/Ptpro
GO:0010639	negative regulation of organelle organization	15/402	364/29008	0.000193127	0.00390127	0.00276259	Spta1/Snca/Lmna/Ckap2/Tpm1/Tbc1d4/Gclc/Rad21/Dmtn/S1pr1/Tnks2/Add2/Arhgef2/Atrx/Wapl
GO:0002366	leukocyte activation involved in immune response	14/402	324/29008	0.000193338	0.00390127	0.00276259	Rasgrp1/Ccr7/Pou2af1/Ung/Anxa1/Lat/Cd180/Gata1/Lef1/Milr1/St3gal1/Cd19/Atp7a/Cd28
GO:0032633	interleukin-4 production	5/402	39/29008	0.000194784	0.00390127	0.00276259	Itk/Ddit3/Prkcq/Lef1/Cd28
GO:2000403	positive regulation of lymphocyte migration	5/402	39/29008	0.000194784	0.00390127	0.00276259	Ccl5/Ccr7/App/Cxcl12/Stk39
GO:0044770	cell cycle phase transition	18/402	492/29008	0.000201871	0.00399618	0.00282979	Cdkn1b/Rbm38/Anxa1/Cdc25b/Prkcq/App/Ppp2r5c/Dgkz/Rad21/Brd4/Trrap/Rab11a/Pim2/Cul4a/Xpc/Riok2/Babam2/Gpnmb
GO:0048660	regulation of smooth muscle cell proliferation	10/402	178/29008	0.000202095	0.00399618	0.00282979	Ccl5/Myc/Cdkn1b/Gna13/Mef2c/Ralbp1/Hmgcr/Tpm1/S1pr1/Xrcc5
GO:0016055	Wnt signaling pathway	17/402	449/29008	0.000202387	0.00399618	0.00282979	Myc/Foxo3/Tmem131l/Ddit3/Daam1/Tbl1xr1/Lef1/Tiam1/App/Foxo1/Tcf7/Rnf146/G3bp1/Ppm1a/Tnks2/Fam53b/Ptpro
GO:0009117	nucleotide metabolic process	17/402	451/29008	0.000213173	0.00416983	0.00295276	Myc/Slc4a1/Bpgm/Snca/Acat1/Pfkm/Hsd17b4/Hmgcr/Pgam1/App/Gmpr2/Ampd3/Adss/Umps/Pklr/Bcl2l1/Adcy9
GO:0198738	cell-cell signaling by wnt	17/402	451/29008	0.000213173	0.00416983	0.00295276	Myc/Foxo3/Tmem131l/Ddit3/Daam1/Tbl1xr1/Lef1/Tiam1/App/Foxo1/Tcf7/Rnf146/G3bp1/Ppm1a/Tnks2/Fam53b/Ptpro
GO:0042398	cellular modified amino acid biosynthetic process	5/402	40/29008	0.000220098	0.00426687	0.00302148	Nfe2l2/Gclm/Gclc/Hagh/Plod3
GO:0007189	adenylate cyclase-activating G protein-coupled receptor signaling pathway	9/402	147/29008	0.000220916	0.00426687	0.00302148	Pde4b/Adgrg1/Gna13/S1pr4/App/Adgrl2/S1pr1/S1pr5/Adcy9
GO:0006643	membrane lipid metabolic process	10/402	180/29008	0.000221192	0.00426687	0.00302148	Ugcg/Serinc5/Crem/Pigf/Sgpp1/Gla/St3gal1/St6galnac4/Pigh/Gm2a
GO:0007015	actin filament organization	17/402	453/29008	0.000224458	0.00431	0.00305202	Spta1/Cyfip2/Marcksl1/Myh10/Sdc4/Plek/Prkcq/Tpm1/Trim27/Dmtn/S1pr1/Fhod1/Add2/Arrb1/Arhgef2/Mical3/Sh3bp1
GO:0071674	mononuclear cell migration	10/402	181/29008	0.000231295	0.00441814	0.00312859	Ccl5/Ccr7/Ninj1/Ccl9/Anxa1/App/Cxcl12/Stk39/S1pr1/Ptpro
GO:0016573	histone acetylation	9/402	148/29008	0.000232395	0.00441814	0.00312859	Snca/Msl1/Zzz3/Lef1/App/Brd4/Zmpste24/Trrap/Arrb1
GO:0007265	Ras protein signal transduction	14/402	330/29008	0.000233256	0.00441814	0.00312859	Rasgrp1/Adgrg1/Gna13/Lat/Ralbp1/Tiam1/Dgkz/Rras2/Stambp/P2ry10/Arrb1/Rasa2/Arhgef2/Sh3bp1
GO:0045744	negative regulation of G protein-coupled receptor signaling pathway	6/402	63/29008	0.000238119	0.0044698	0.00316518	Ccl5/Pde4b/Snca/Plek/App/Arrb1
GO:0072678	T cell migration	6/402	63/29008	0.000238119	0.0044698	0.00316518	Ccl5/Ccr7/App/Cxcl12/Stk39/S1pr1
GO:0006887	exocytosis	16/402	415/29008	0.00025293	0.00469325	0.00332341	Ccl5/Rasgrp1/Snca/Myh10/Sdc4/Anxa1/Lat/Plek/Gata1/Milr1/Pik3c2a/Ctbp2/Rab11a/Dmtn/Bcl2l1/Mical3
GO:0051656	establishment of organelle localization	16/402	415/29008	0.00025293	0.00469325	0.00332341	Rasgrp1/Syne2/Snca/Trak2/Myh10/Lat/Gata1/Milr1/Syne1/Mis12/Rrs1/Bicd2/Rab11a/Fhod1/Riok2/Arhgef2
GO:0033002	muscle cell proliferation	12/402	255/29008	0.000253386	0.00469325	0.00332341	Ccl5/Myc/Meis1/Tgfbr3/Cdkn1b/Gna13/Mef2c/Ralbp1/Hmgcr/Tpm1/S1pr1/Xrcc5
GO:0009152	purine ribonucleotide biosynthetic process	9/402	150/29008	0.000256842	0.00473631	0.0033539	Myc/Snca/Acat1/Gmpr2/Ampd3/Adss/Pklr/Bcl2l1/Adcy9
GO:0044272	sulfur compound biosynthetic process	7/402	90/29008	0.000259282	0.00476034	0.00337091	Csgalnact1/Snca/Acat1/Nfe2l2/Gclm/Gclc/Hagh
GO:0010818	T cell chemotaxis	4/402	23/29008	0.000261149	0.00477367	0.00338035	Ccl5/Ccr7/Cxcl12/Stk39
GO:0048659	smooth muscle cell proliferation	10/402	184/29008	0.000263952	0.00480393	0.00340178	Ccl5/Myc/Cdkn1b/Gna13/Mef2c/Ralbp1/Hmgcr/Tpm1/S1pr1/Xrcc5
GO:0032535	regulation of cellular component size	16/402	417/29008	0.000266804	0.00483481	0.00342365	Il7r/Spta1/Vpreb1/Cyfip2/Plek/Tpm1/Cxcl12/Rab11a/Trim27/Dmtn/Aqp1/Add2/Atp7a/Kel/Sh3bp1/Lamtor5
GO:1904062	regulation of cation transmembrane transport	15/402	376/29008	0.000273151	0.00492848	0.00348998	Pde4b/Tspan13/Fyn/Lcn2/Snca/Mef2c/Iscu/App/Pik3c2a/Ikbkb/Cd19/Stk39/Akap9/Atp7a/Kel
GO:0033044	regulation of chromosome organization	10/402	185/29008	0.00027566	0.00494405	0.003501	Myc/Lmna/Tal1/Prkcq/Rad21/Tnks2/Riok2/Xrcc5/Atrx/Wapl
GO:0001776	leukocyte homeostasis	8/402	120/29008	0.000276375	0.00494405	0.003501	Pde4b/Spta1/Cd24a/Anxa1/Mef2c/Lat/Casp3/Ikbkb
GO:0070301	cellular response to hydrogen peroxide	7/402	91/29008	0.000277592	0.00494468	0.00350145	Foxo3/Lcn2/Anxa1/Plekha1/Nfe2l2/Rnf146/Aqp1
GO:0046486	glycerolipid metabolic process	15/402	377/29008	0.000280953	0.00498334	0.00352883	Sorl1/Agpat5/Lpcat1/Tbl1xr1/Lpl/Plek/Serinc5/Pik3c2a/Dgkz/Pigf/Inpp5a/Pip5k1b/Mboat2/Pigh/Ip6k1
GO:0046034	ATP metabolic process	12/402	259/29008	0.000291952	0.00515658	0.0036515	Myc/Slc4a1/Bpgm/Snca/Pfkm/Iscu/Pgam1/App/Ampd3/Pklr/Bcl2l1/Atp7a
GO:2000109	regulation of macrophage apoptotic process	3/402	10/29008	0.000294876	0.00518635	0.00367258	Ccl5/Mef2c/St6gal1
GO:0006096	glycolytic process	7/402	92/29008	0.000296925	0.00520054	0.00368263	Myc/Slc4a1/Bpgm/Pfkm/Pgam1/App/Pklr
GO:0030330	DNA damage response, signal transduction by p53 class mediator	6/402	66/29008	0.000307518	0.00536362	0.00379812	Foxo3/Rbm38/Marchf7/Ppp2r5c/Zmpste24/Atrx
GO:0030851	granulocyte differentiation	5/402	43/29008	0.000311209	0.00540549	0.00382776	Gfi1b/Sp3/Gata1/Lef1/Cul4a
GO:0002274	myeloid leukocyte activation	12/402	261/29008	0.000313032	0.00541467	0.00383427	Ccl5/Rasgrp1/Cd48/C1qa/Snca/Lat/Gata1/Milr1/Il16/App/Mfhas1/Mmp8
GO:0002429	immune response-activating cell surface receptor signaling pathway	14/402	340/29008	0.000315576	0.00543622	0.00384952	Itk/Ccr7/Lck/Ms4a1/Pde4b/Fyn/Cd79a/Klrd1/Mef2c/Plekha1/Dgkz/Cd19/Ermap/Cd28
GO:0006757	ATP generation from ADP	7/402	93/29008	0.000317326	0.00544396	0.003855	Myc/Slc4a1/Bpgm/Pfkm/Pgam1/App/Pklr
GO:0002757	immune response-activating signal transduction	14/402	341/29008	0.000325033	0.00555342	0.00393251	Itk/Ccr7/Lck/Ms4a1/Pde4b/Fyn/Cd79a/Klrd1/Mef2c/Plekha1/Dgkz/Cd19/Ermap/Cd28
GO:0030219	megakaryocyte differentiation	5/402	44/29008	0.000347151	0.00590721	0.00418304	Meis1/Sp3/Mef2c/Tal1/Gata1
GO:0050851	antigen receptor-mediated signaling pathway	13/402	304/29008	0.000358274	0.00607179	0.00429959	Itk/Ccr7/Lck/Ms4a1/Pde4b/Fyn/Cd79a/Mef2c/Plekha1/Dgkz/Cd19/Ermap/Cd28
GO:0008360	regulation of cell shape	9/402	157/29008	0.000359809	0.00607323	0.00430061	Epb42/Fyn/Spta1/Gna13/Myh10/Anxa1/Tpm1/Zmpste24/Dmtn
GO:0033077	T cell differentiation in thymus	7/402	95/29008	0.000361497	0.00607721	0.00430342	Cd3d/Il7r/Rasgrp1/Ccr7/Tmem131l/Zeb1/Cd28
GO:0006475	internal protein amino acid acetylation	9/402	158/29008	0.000376967	0.00628679	0.00445184	Snca/Msl1/Zzz3/Lef1/App/Brd4/Zmpste24/Trrap/Arrb1
GO:0018393	internal peptidyl-lysine acetylation	9/402	158/29008	0.000376967	0.00628679	0.00445184	Snca/Msl1/Zzz3/Lef1/App/Brd4/Zmpste24/Trrap/Arrb1
GO:0051099	positive regulation of binding	10/402	193/29008	0.00038593	0.00641073	0.0045396	Myc/Spta1/Tiam1/App/Brd4/Ctbp2/Add2/Mmp8/Arrb1/Lamtor5
GO:0019080	viral gene expression	6/402	69/29008	0.000391853	0.00648118	0.00458948	Ccl5/Lef1/Rrp1b/Ubp1/Brd4/Trim27
GO:0097193	intrinsic apoptotic signaling pathway	13/402	307/29008	0.000393268	0.00648118	0.00458948	Myc/Lck/Ivns1abp/Ddit3/Marchf7/Casp3/Ralbp1/Ppp2r5c/Nfe2l2/Sgpp1/Cxcl12/Bcl2l1/Gsdme
GO:0071888	macrophage apoptotic process	3/402	11/29008	0.000401291	0.00658746	0.00466475	Ccl5/Mef2c/St6gal1
GO:0010389	regulation of G2/M transition of mitotic cell cycle	7/402	97/29008	0.000410458	0.00671163	0.00475267	Cdc25b/Prkcq/App/Rad21/Brd4/Rab11a/Babam2
GO:0051354	negative regulation of oxidoreductase activity	4/402	26/29008	0.000426666	0.00694951	0.00492112	Gzma/Slc4a1/Snca/Gla
GO:0002768	immune response-regulating cell surface receptor signaling pathway	14/402	351/29008	0.000433747	0.00703114	0.00497892	Itk/Ccr7/Lck/Ms4a1/Pde4b/Fyn/Cd79a/Klrd1/Mef2c/Plekha1/Dgkz/Cd19/Ermap/Cd28
GO:0051251	positive regulation of lymphocyte activation	16/402	436/29008	0.000435037	0.00703114	0.00497892	Ccl5/Il7r/Rasgrp1/Ccr7/Lck/Slc4a1/Cd55/Runx3/Spta1/Cd24a/Anxa1/Mef2c/Prkcq/Lef1/Cd28/Vcam1
GO:0042326	negative regulation of phosphorylation	15/402	396/29008	0.000470239	0.00757085	0.00536111	Sorl1/Samsn1/Slc4a1/Cdkn1b/Snca/Casp3/Hmgcr/Pik3ip1/Dnajc3/Stk39/Trim27/Dmtn/Stk38/Ptpro/Arrb1
GO:2000404	regulation of T cell migration	5/402	47/29008	0.000473954	0.00760143	0.00538276	Ccl5/Ccr7/App/Cxcl12/Stk39
GO:0042274	ribosomal small subunit biogenesis	6/402	72/29008	0.000493253	0.00782583	0.00554167	Rpp40/Wdr3/Riok3/Rrs1/Riok2/Xrcc5
GO:0010971	positive regulation of G2/M transition of mitotic cell cycle	4/402	27/29008	0.000495424	0.00782583	0.00554167	Cdc25b/App/Brd4/Rab11a
GO:0031664	regulation of lipopolysaccharide-mediated signaling pathway	4/402	27/29008	0.000495424	0.00782583	0.00554167	Ltf/Cd55/Cd180/Prdx2
GO:0070233	negative regulation of T cell apoptotic process	4/402	27/29008	0.000495424	0.00782583	0.00554167	Ccl5/Il7r/Prkcq/St3gal1
GO:0071241	cellular response to inorganic substance	11/402	237/29008	0.000509577	0.0080029	0.00566705	Cdkn1b/Snca/Mef2c/Foxo1/Nfe2l2/Atp7b/Tfr2/Dmtn/Aqp1/Atp7a/Atrx
GO:0046578	regulation of Ras protein signal transduction	10/402	200/29008	0.000510457	0.0080029	0.00566705	Rasgrp1/Adgrg1/Ralbp1/Dgkz/Stambp/P2ry10/Arrb1/Rasa2/Arhgef2/Sh3bp1
GO:0052548	regulation of endopeptidase activity	14/402	357/29008	0.000512814	0.00800984	0.00567197	Serpinb2/Myc/Sorl1/Lck/Ltf/Fcmr/Fyn/Snca/Cyfip2/App/Mefv/Aqp1/Arrb1/Lamtor5
GO:0010256	endomembrane system organization	17/402	488/29008	0.00052516	0.00812242	0.00575169	Atp8b4/Slc4a1/Cavin2/Syne2/Spta1/Lmna/Myh10/Ugcg/Get1/Bet1/Syne1/Zmpste24/Rab11a/Aqp1/Akap9/Sh3tc2/Sec23ip
GO:0010998	regulation of translational initiation by eIF2 alpha phosphorylation	3/402	12/29008	0.000529564	0.00812242	0.00575169	Fech/Dnajc3/Eif2ak1
GO:0033212	iron import into cell	3/402	12/29008	0.000529564	0.00812242	0.00575169	Lcn2/Iscu/Tfr2
GO:1903025	regulation of RNA polymerase II regulatory region sequence-specific DNA binding	3/402	12/29008	0.000529564	0.00812242	0.00575169	Ddit3/Zmpste24/Lamtor5
GO:0006473	protein acetylation	10/402	201/29008	0.000530698	0.00812242	0.00575169	Nfe2/Snca/Msl1/Zzz3/Lef1/App/Brd4/Zmpste24/Trrap/Arrb1
GO:0007548	sex differentiation	13/402	317/29008	0.000531663	0.00812242	0.00575169	Hoxa10/Foxo3/Adgrg1/Arid5b/Hsd17b4/Gata1/Plekha1/Tcf7/Fancf/Akap9/Bcl2l1/Arrb1/Atrx
GO:0006874	cellular calcium ion homeostasis	17/402	490/29008	0.000549733	0.00836794	0.00592555	Ccl5/Ccr7/Lck/Ms4a1/Fyn/Cd55/Cd24a/Snca/Gna13/Ddit3/Gata1/App/Atp7b/Cd19/S1pr1/P2ry10/Kel
GO:0010508	positive regulation of autophagy	8/402	133/29008	0.000551747	0.00836816	0.0059257	Foxo3/Ddit3/Foxo1/Mefv/Pik3c2a/Larp1/Pim2/Trim27
GO:0006644	phospholipid metabolic process	14/402	360/29008	0.000556742	0.00841343	0.00595776	Agpat5/Snca/Lpcat1/Plek/Serinc5/Pik3c2a/Dgkz/Pigf/Sgpp1/Inpp5a/Pip5k1b/Mboat2/Pigh/Ip6k1
GO:0071248	cellular response to metal ion	9/402	167/29008	0.000563954	0.00845653	0.00598828	Cdkn1b/Snca/Mef2c/Nfe2l2/Atp7b/Tfr2/Dmtn/Aqp1/Atp7a
GO:0110053	regulation of actin filament organization	12/402	279/29008	0.000568016	0.00845653	0.00598828	Spta1/Cyfip2/Sdc4/Plek/Prkcq/Tpm1/Trim27/Dmtn/S1pr1/Fhod1/Add2/Sh3bp1
GO:0030032	lamellipodium assembly	6/402	74/29008	0.000571448	0.00845653	0.00598828	Ablim1/Dmtn/S1pr1/Aqp1/Ptpro/Atp7a
GO:1903036	positive regulation of response to wounding	6/402	74/29008	0.000571448	0.00845653	0.00598828	Cd24a/Anxa1/Prdx2/Nfe2l2/Dmtn/Atp7a
GO:0045648	positive regulation of erythrocyte differentiation	4/402	28/29008	0.000571715	0.00845653	0.00598828	Foxo3/Tal1/Gata1/Ets1
GO:1904706	negative regulation of vascular associated smooth muscle cell proliferation	4/402	28/29008	0.000571715	0.00845653	0.00598828	Cdkn1b/Gna13/Mef2c/Tpm1
GO:0030490	maturation of SSU-rRNA	5/402	49/29008	0.000576001	0.00848993	0.00601193	Rpp40/Wdr3/Riok3/Rrs1/Riok2
GO:0050852	T cell receptor signaling pathway	8/402	134/29008	0.000579819	0.00851622	0.00603055	Itk/Ccr7/Lck/Pde4b/Fyn/Dgkz/Ermap/Cd28
GO:0034470	ncRNA processing	14/402	362/29008	0.00058777	0.00855718	0.00605955	Isg20/Wdr12/Rpp40/Znhit6/Nol8/Wdr3/Riok3/Trmt13/Rrp1b/Polr3k/Ddx10/Rrs1/Riok2/Ddx18
GO:0006164	purine nucleotide biosynthetic process	9/402	168/29008	0.00058874	0.00855718	0.00605955	Myc/Snca/Acat1/Gmpr2/Ampd3/Adss/Pklr/Bcl2l1/Adcy9
GO:2001236	regulation of extrinsic apoptotic signaling pathway	9/402	168/29008	0.00058874	0.00855718	0.00605955	Fcmr/Fyn/Runx3/Lmna/Prdx2/Gata1/Gclm/Gclc/Bcl2l1
GO:0009896	positive regulation of catabolic process	17/402	494/29008	0.000601859	0.00871759	0.00617314	Myc/Sorl1/Foxo3/Snca/Lpcat1/Ddit3/Arel1/App/Foxo1/Mefv/Pik3c2a/Gclc/Rida/Larp1/Pim2/Trim27/Cul4a
GO:0042130	negative regulation of T cell proliferation	6/402	75/29008	0.000613986	0.00883824	0.00625857	Cd24a/Tmem131l/Marchf7/Sdc4/Casp3/Gpnmb
GO:0051100	negative regulation of binding	9/402	169/29008	0.000614412	0.00883824	0.00625857	Gzma/Myc/Sorl1/Ddit3/Gata1/Lef1/Ctsz/Pim2/Wapl
GO:0010948	negative regulation of cell cycle process	12/402	282/29008	0.000624056	0.00889896	0.00630157	Rbm38/Ppp2r5c/Dgkz/Rad21/Brd4/Trrap/Cul4a/Xpc/Babam2/Atrx/Gpnmb/Wapl
GO:0045582	positive regulation of T cell differentiation	7/402	104/29008	0.00062501	0.00889896	0.00630157	Il7r/Rasgrp1/Ccr7/Lck/Runx3/Anxa1/Lef1
GO:0070227	lymphocyte apoptotic process	7/402	104/29008	0.00062501	0.00889896	0.00630157	Ccl5/Il7r/Myc/Fcmr/Cd24a/Prkcq/St3gal1
GO:0014065	phosphatidylinositol 3-kinase signaling	8/402	136/29008	0.000639428	0.00907337	0.00642508	Ccl5/Rasgrp1/Fyn/Plekha1/Pik3c2a/Pik3ip1/Stambp/Cd28
GO:0033081	regulation of T cell differentiation in thymus	4/402	29/29008	0.000655987	0.00924566	0.00654708	Il7r/Rasgrp1/Tmem131l/Zeb1
GO:0051570	regulation of histone H3-K9 methylation	4/402	29/29008	0.000655987	0.00924566	0.00654708	Gfi1b/Lmna/Zfp110/Atrx
GO:1902749	regulation of cell cycle G2/M phase transition	7/402	105/29008	0.000661815	0.0092965	0.00658308	Cdc25b/Prkcq/App/Rad21/Brd4/Rab11a/Babam2
GO:0009410	response to xenobiotic stimulus	13/402	325/29008	0.000670194	0.00938272	0.00664414	Aldh1a1/Myc/Lck/Pde4b/Lcn2/Hmbs/Snca/Cryz/Anxa1/Mef2c/Nfe2l2/Gclm/Gclc
GO:0043087	regulation of GTPase activity	13/402	326/29008	0.000689477	0.0096205	0.00681251	Ccl5/Rasgrp1/Ccr7/Rapgef6/Ccl9/Ralbp1/Tiam1/Tbc1d4/Rrp1b/S1pr1/Arrb1/Rasa2/Sh3bp1
GO:0061756	leukocyte adhesion to vascular endothelial cell	5/402	51/29008	0.000693697	0.00964723	0.00683145	Fut4/Ets1/Cxcl12/Add2/Vcam1
GO:0046661	male sex differentiation	9/402	172/29008	0.000696972	0.00965426	0.00683642	Hoxa10/Adgrg1/Arid5b/Hsd17b4/Gata1/Plekha1/Akap9/Bcl2l1/Atrx
GO:0006165	nucleoside diphosphate phosphorylation	7/402	106/29008	0.000700316	0.00965426	0.00683642	Myc/Slc4a1/Bpgm/Pfkm/Pgam1/App/Pklr
GO:0006665	sphingolipid metabolic process	8/402	138/29008	0.000703885	0.00965426	0.00683642	Ugcg/Serinc5/Crem/Sgpp1/Gla/St3gal1/St6galnac4/Gm2a
GO:0022613	ribonucleoprotein complex biogenesis	15/402	412/29008	0.000705734	0.00965426	0.00683642	Isg20/Wdr12/Rpp40/Znhit6/Nol8/Wdr3/Riok3/Rrp1b/Srsf1/Ddx10/Rrs1/Cul4a/Riok2/Xrcc5/Ddx18
GO:1901652	response to peptide	15/402	412/29008	0.000705734	0.00965426	0.00683642	Car2/Sorl1/Tgfbr3/Fyn/Lpl/Anxa1/Prkcq/App/Foxo1/Nfe2l2/Tbc1d4/Ikbkb/Pklr/Arhgef2/Vcam1
GO:0072676	lymphocyte migration	7/402	107/29008	0.00074057	0.0100209	0.00709605	Ccl5/Ccr7/Ccl9/App/Cxcl12/Stk39/S1pr1
GO:0014912	negative regulation of smooth muscle cell migration	4/402	30/29008	0.000748692	0.0100209	0.00709605	Gna13/Mef2c/Tpm1/Nfe2l2
GO:0045454	cell redox homeostasis	4/402	30/29008	0.000748692	0.0100209	0.00709605	Ddit3/Prdx2/Nfe2l2/Gclc
GO:0090025	regulation of monocyte chemotaxis	4/402	30/29008	0.000748692	0.0100209	0.00709605	Ccl5/Ninj1/App/Cxcl12
GO:1902751	positive regulation of cell cycle G2/M phase transition	4/402	30/29008	0.000748692	0.0100209	0.00709605	Cdc25b/App/Brd4/Rab11a
GO:0034109	homotypic cell-cell adhesion	6/402	78/29008	0.000756462	0.0100209	0.00709605	Ccl5/Cd24a/Plek/Gata1/Prkcq/Dmtn
GO:2000379	positive regulation of reactive oxygen species metabolic process	6/402	78/29008	0.000756462	0.0100209	0.00709605	Foxo3/Lcn2/Snca/App/Nfe2l2/Mmp8
GO:0031056	regulation of histone modification	9/402	174/29008	0.00075688	0.0100209	0.00709605	Gfi1b/Snca/Lmna/App/Zfp110/Brd4/Zmpste24/Arrb1/Atrx
GO:0072522	purine-containing compound biosynthetic process	9/402	174/29008	0.00075688	0.0100209	0.00709605	Myc/Snca/Acat1/Gmpr2/Ampd3/Adss/Pklr/Bcl2l1/Adcy9
GO:0043550	regulation of lipid kinase activity	5/402	52/29008	0.000758869	0.0100209	0.00709605	App/Dgkz/Pik3r5/Pik3ip1/Cd19
GO:0070229	negative regulation of lymphocyte apoptotic process	5/402	52/29008	0.000758869	0.0100209	0.00709605	Ccl5/Il7r/Fcmr/Prkcq/St3gal1
GO:0032970	regulation of actin filament-based process	15/402	416/29008	0.00077824	0.0102444	0.0072543	Pde4b/Spta1/Cyfip2/Sdc4/Mef2c/Plek/Prkcq/Tpm1/Trim27/Dmtn/S1pr1/Fhod1/Akap9/Add2/Sh3bp1
GO:0014706	striated muscle tissue development	16/402	461/29008	0.000789606	0.0103614	0.00733718	Myc/Meis1/Tgfbr3/Lmna/Myh10/Zbtb18/Mef2c/Lef1/Hmgcr/Tpm1/Tomm70a/Zmpste24/Vamp5/S1pr1/Kel/Sin3b
GO:0009100	glycoprotein metabolic process	13/402	331/29008	0.000793049	0.0103741	0.00734614	Ccr7/Csgalnact1/Trak2/Fut4/Stt3a/Gata1/Mgat2/Cant1/St3gal1/St6galnac4/Atp7a/St6gal1/Plod3
GO:0051216	cartilage development	10/402	212/29008	0.000800709	0.0104416	0.00739399	Hoxa5/Csgalnact1/Runx3/Mef2c/Zmpste24/Mboat2/Sik3/Zeb1/Atp7a/Satb2
GO:0051346	negative regulation of hydrolase activity	14/402	374/29008	0.000806481	0.0104687	0.00741315	Gzma/Serpinb2/Sorl1/Ltf/Fcmr/Lxn/Snca/Anxa1/App/Rrp1b/Ikbkb/Aqp1/Arrb1/Lamtor5
GO:1903201	regulation of oxidative stress-induced cell death	6/402	79/29008	0.00080922	0.0104687	0.00741315	Fyn/Foxo3/Ralbp1/App/Nfe2l2/Rnf146
GO:0016052	carbohydrate catabolic process	8/402	141/29008	0.000810287	0.0104687	0.00741315	Myc/Slc4a1/Bpgm/Pfkm/Pgam1/App/Pklr/Gm2a
GO:2001242	regulation of intrinsic apoptotic signaling pathway	9/402	176/29008	0.00082092	0.0105735	0.00748732	Lck/Ivns1abp/Ddit3/Marchf7/Ralbp1/Nfe2l2/Cxcl12/Bcl2l1/Gsdme
GO:0046939	nucleotide phosphorylation	7/402	109/29008	0.00082656	0.0106134	0.00751564	Myc/Slc4a1/Bpgm/Pfkm/Pgam1/App/Pklr
GO:0001818	negative regulation of cytokine production	12/402	292/29008	0.000845484	0.0107416	0.00760643	Ccr7/Cd24a/Ddit3/Anxa1/Lef1/Mefv/Tia1/Acp5/Trim27/Mmp8/Arrb1/Gpnmb
GO:0010038	response to metal ion	12/402	292/29008	0.000845484	0.0107416	0.00760643	Lck/Cdkn1b/Snca/Mef2c/App/Nfe2l2/Atp7b/Tfr2/Dmtn/Aqp1/Pklr/Atp7a
GO:0007097	nuclear migration	4/402	31/29008	0.000850283	0.0107416	0.00760643	Syne2/Myh10/Syne1/Fhod1
GO:1901605	alpha-amino acid metabolic process	9/402	177/29008	0.000854554	0.0107416	0.00760643	Acat1/Dglucy/Gclm/Sephs2/Gclc/Adss/Atp7a/Psat1/Plod3
GO:0034756	regulation of iron ion transport	3/402	14/29008	0.000858316	0.0107416	0.00760643	Lcn2/Iscu/Atp7a
GO:0045586	regulation of gamma-delta T cell differentiation	3/402	14/29008	0.000858316	0.0107416	0.00760643	Lck/Lef1/Tcf7
GO:0046643	regulation of gamma-delta T cell activation	3/402	14/29008	0.000858316	0.0107416	0.00760643	Lck/Lef1/Tcf7
GO:1900112	regulation of histone H3-K9 trimethylation	3/402	14/29008	0.000858316	0.0107416	0.00760643	Lmna/Zfp110/Atrx
GO:0032204	regulation of telomere maintenance	6/402	80/29008	0.000864772	0.0107416	0.00760643	Myc/Lmna/Prkcq/Tnks2/Xrcc5/Atrx
GO:0038034	signal transduction in absence of ligand	6/402	80/29008	0.000864772	0.0107416	0.00760643	Fyn/Foxo3/Lcn2/Prdx2/Gata1/Bcl2l1
GO:0097192	extrinsic apoptotic signaling pathway in absence of ligand	6/402	80/29008	0.000864772	0.0107416	0.00760643	Fyn/Foxo3/Lcn2/Prdx2/Gata1/Bcl2l1
GO:0000077	DNA damage checkpoint signaling	7/402	110/29008	0.000872411	0.0108045	0.00765092	Rbm38/Ppp2r5c/Dgkz/Brd4/Cul4a/Xpc/Babam2
GO:0009165	nucleotide biosynthetic process	10/402	215/29008	0.00089131	0.011006	0.0077936	Myc/Snca/Acat1/Gmpr2/Ampd3/Adss/Umps/Pklr/Bcl2l1/Adcy9
GO:0048247	lymphocyte chemotaxis	5/402	54/29008	0.000902789	0.0111149	0.00787075	Ccl5/Ccr7/Ccl9/Cxcl12/Stk39
GO:0045787	positive regulation of cell cycle	13/402	336/29008	0.000909398	0.0111635	0.00790512	Myc/Cdkn1b/Anxa1/Tal1/Cdc25b/Lef1/App/Rad21/Brd4/Rab11a/Cul4a/Atrx/Cd28
GO:0046634	regulation of alpha-beta T cell activation	7/402	111/29008	0.000920245	0.0112636	0.00797602	Ccr7/Cd55/Runx3/Cd24a/Anxa1/Prkcq/Cd28
GO:1901880	negative regulation of protein depolymerization	6/402	81/29008	0.000923216	0.011267	0.00797845	Spta1/Ckap2/Tpm1/Dmtn/Add2/Arhgef2
GO:0002831	regulation of response to biotic stimulus	13/402	337/29008	0.000934306	0.0113692	0.00805081	Ccl5/Rasgrp1/Ltf/Cd55/Cd24a/Klrd1/Cd180/Prdx2/Riok3/Tomm70a/Zmpste24/Xrcc5/Gsdme
GO:0008654	phospholipid biosynthetic process	10/402	217/29008	0.00095626	0.0115955	0.00821106	Agpat5/Lpcat1/Serinc5/Pik3c2a/Dgkz/Pigf/Pip5k1b/Mboat2/Pigh/Ip6k1
GO:0006520	cellular amino acid metabolic process	11/402	256/29008	0.000960652	0.0115955	0.00821106	Aldh1a1/Acat1/Dars/Dglucy/Gclm/Sephs2/Gclc/Adss/Atp7a/Psat1/Plod3
GO:0032673	regulation of interleukin-4 production	4/402	32/29008	0.000961213	0.0115955	0.00821106	Ddit3/Prkcq/Lef1/Cd28
GO:0002260	lymphocyte homeostasis	6/402	82/29008	0.000984653	0.0118102	0.00836309	Spta1/Cd24a/Mef2c/Lat/Casp3/Ikbkb
GO:2001252	positive regulation of chromosome organization	6/402	82/29008	0.000984653	0.0118102	0.00836309	Tal1/Prkcq/Rad21/Tnks2/Xrcc5/Atrx
GO:0043393	regulation of protein binding	10/402	218/29008	0.00099016	0.0118423	0.00838584	Myc/Sorl1/Tgfbr3/Spta1/Tiam1/App/Ctsz/Pim2/Add2/Arrb1
GO:0002285	lymphocyte activation involved in immune response	10/402	219/29008	0.00102504	0.0122245	0.00865651	Ccr7/Pou2af1/Ung/Anxa1/Cd180/Lef1/St3gal1/Cd19/Atp7a/Cd28
GO:0031397	negative regulation of protein ubiquitination	6/402	83/29008	0.00104918	0.0124307	0.00880249	Ivns1abp/Fyn/Marchf7/Gclc/Prmt3/Arrb1
GO:0010506	regulation of autophagy	11/402	259/29008	0.00105547	0.0124307	0.00880249	Foxo3/Snca/Ddit3/Foxo1/Mefv/Pik3c2a/Zmpste24/Larp1/Pim2/Trim27/Qsox1
GO:1901293	nucleoside phosphate biosynthetic process	10/402	220/29008	0.00106092	0.0124307	0.00880249	Myc/Snca/Acat1/Gmpr2/Ampd3/Adss/Umps/Pklr/Bcl2l1/Adcy9
GO:0010820	positive regulation of T cell chemotaxis	3/402	15/29008	0.00106191	0.0124307	0.00880249	Ccl5/Ccr7/Stk39
GO:0010889	regulation of sequestering of triglyceride	3/402	15/29008	0.00106191	0.0124307	0.00880249	Lpl/Plin2/Plin3
GO:0043558	regulation of translational initiation in response to stress	3/402	15/29008	0.00106191	0.0124307	0.00880249	Fech/Dnajc3/Eif2ak1
GO:0018023	peptidyl-lysine trimethylation	5/402	56/29008	0.00106608	0.0124307	0.00880249	H1f2/Lmna/Zfp110/Brd4/Atrx
GO:0034113	heterotypic cell-cell adhesion	5/402	56/29008	0.00106608	0.0124307	0.00880249	Lck/Cd2/Ninj1/Itga5/Vcam1
GO:0032652	regulation of interleukin-1 production	7/402	114/29008	0.00107624	0.012511	0.00885937	Ccr7/Lpl/Anxa1/Il16/App/Mefv/Acp5
GO:0009156	ribonucleoside monophosphate biosynthetic process	4/402	33/29008	0.00108194	0.012511	0.00885937	Gmpr2/Ampd3/Adss/Umps
GO:0033032	regulation of myeloid cell apoptotic process	4/402	33/29008	0.00108194	0.012511	0.00885937	Ccl5/Anxa1/Mef2c/St6gal1
GO:2001056	positive regulation of cysteine-type endopeptidase activity	8/402	148/29008	0.00110919	0.0127908	0.00905749	Myc/Lck/Fyn/Snca/Cyfip2/App/Mefv/Arrb1
GO:0007204	positive regulation of cytosolic calcium ion concentration	13/402	344/29008	0.00112518	0.0129396	0.00916283	Ccr7/Lck/Ms4a1/Fyn/Cd55/Cd24a/Snca/Gna13/Ddit3/Gata1/Cd19/S1pr1/P2ry10
GO:0035710	CD4-positive, alpha-beta T cell activation	7/402	115/29008	0.00113261	0.0129894	0.00919808	Ccr7/Cd55/Runx3/Anxa1/Prkcq/Lef1/Atp7a
GO:0007188	adenylate cyclase-modulating G protein-coupled receptor signaling pathway	10/402	222/29008	0.00113576	0.0129899	0.00919845	Pde4b/Adgrg1/Gna13/S1pr4/App/Adgrl2/S1pr1/S1pr5/Adcy9/Akap12
GO:0051052	regulation of DNA metabolic process	14/402	388/29008	0.00114492	0.013059	0.00924738	Gzma/Myc/H1f2/Lmna/Prkcq/Parp4/Zmpste24/Rlf/Tnks2/Cul4a/Xrcc5/Babam2/Atrx/Cd28
GO:0002685	regulation of leukocyte migration	10/402	223/29008	0.00117477	0.013363	0.00946266	Ccl5/Ccr7/Ninj1/Fut4/Anxa1/App/Cxcl12/Mpp1/Stk39/Hoxa7
GO:0006417	regulation of translation	14/402	390/29008	0.00120182	0.0136336	0.00965432	Foxo3/Fech/App/Fastkd3/Tia1/Pum3/Dnajc3/Rida/Larp1/Zfp706/Pcif1/Larp4/Eif2ak1/Gtpbp2
GO:0098754	detoxification	5/402	58/29008	0.0012503	0.0140916	0.00997859	Aldh1a1/Prdx2/Ralbp1/Nfe2l2/Atp7a
GO:0008637	apoptotic mitochondrial changes	7/402	117/29008	0.00125228	0.0140916	0.00997859	Cd24a/Lmna/Gclm/Gclc/Pim2/Bcl2l1/Atp7a
GO:0031570	DNA integrity checkpoint signaling	7/402	117/29008	0.00125228	0.0140916	0.00997859	Rbm38/Ppp2r5c/Dgkz/Brd4/Cul4a/Xpc/Babam2
GO:0001933	negative regulation of protein phosphorylation	13/402	349/29008	0.0012806	0.0143633	0.010171	Sorl1/Samsn1/Cdkn1b/Snca/Casp3/Hmgcr/Dnajc3/Stk39/Trim27/Dmtn/Stk38/Ptpro/Arrb1
GO:0000463	maturation of LSU-rRNA from tricistronic rRNA transcript (SSU-rRNA, 5.8S rRNA, LSU-rRNA)	3/402	16/29008	0.00129359	0.0143633	0.010171	Wdr12/Znhit6/Ddx18
GO:0010819	regulation of T cell chemotaxis	3/402	16/29008	0.00129359	0.0143633	0.010171	Ccl5/Ccr7/Stk39
GO:0071731	response to nitric oxide	3/402	16/29008	0.00129359	0.0143633	0.010171	Ccr7/Foxo1/Aqp1
GO:0106380	purine ribonucleotide salvage	3/402	16/29008	0.00129359	0.0143633	0.010171	Gmpr2/Ampd3/Adss
GO:0097529	myeloid leukocyte migration	10/402	226/29008	0.0012984	0.0143786	0.0101818	Ccl5/Ccr7/Pde4b/Ninj1/Ccl9/Anxa1/App/Cxcl12/Mpp1/Ptpro
GO:0050730	regulation of peptidyl-tyrosine phosphorylation	11/402	266/29008	0.00130703	0.0144359	0.0102224	Ccl5/Lck/Samsn1/Fyn/Cd24a/Gata1/App/Itga5/Ehd4/Dmtn/Arhgef2
GO:0051092	positive regulation of NF-kappaB transcription factor activity	8/402	152/29008	0.00131593	0.014496	0.010265	Ltf/Tgfbr3/Prkcq/App/Ikbkb/Trim27/Arhgef2/Lamtor5
GO:1901653	cellular response to peptide	12/402	308/29008	0.00133406	0.0146572	0.0103791	Car2/Sorl1/Fyn/Lpl/Prkcq/App/Foxo1/Nfe2l2/Tbc1d4/Pklr/Arhgef2/Vcam1
GO:0070374	positive regulation of ERK1 and ERK2 cascade	10/402	227/29008	0.00134189	0.0147046	0.0104127	Ccl5/Rasgrp1/Ccl9/Hmgcr/App/Cxcl12/Mfhas1/Arrb1/Gpnmb/Akap12
GO:0002820	negative regulation of adaptive immune response	5/402	59/29008	0.00135076	0.0147246	0.0104269	Il7r/Samsn1/Cd55/Klrd1/Trim27
GO:0006826	iron ion transport	5/402	59/29008	0.00135076	0.0147246	0.0104269	Ltf/Lcn2/Iscu/Tfr2/Atp7a
GO:0060537	muscle tissue development	16/402	486/29008	0.0013656	0.0148478	0.0105141	Myc/Meis1/Tgfbr3/Lmna/Myh10/Zbtb18/Mef2c/Lef1/Hmgcr/Tpm1/Tomm70a/Zmpste24/Vamp5/S1pr1/Kel/Sin3b
GO:0052547	regulation of peptidase activity	15/402	441/29008	0.00139004	0.0150744	0.0106745	Serpinb2/Myc/Sorl1/Lck/Ltf/Fcmr/Fyn/Lxn/Snca/Cyfip2/App/Mefv/Aqp1/Arrb1/Lamtor5
GO:0043122	regulation of I-kappaB kinase/NF-kappaB signaling	9/402	190/29008	0.00140328	0.0151786	0.0107484	Ltf/Fyn/Riok3/Brd4/Ikbkb/Pim2/Ppm1a/Trim27/Lamtor5
GO:0050920	regulation of chemotaxis	10/402	229/29008	0.00143243	0.0154541	0.0109434	Ccl5/Ccr7/Ninj1/Il16/App/Cxcl12/Mpp1/Stk39/S1pr1/St6gal1
GO:0009895	negative regulation of catabolic process	12/402	311/29008	0.00144763	0.015485	0.0109653	Sorl1/Slc4a1/Tent5a/Fyn/Snca/Rbm38/Marchf7/Hmgcr/Srsf1/Larp1/Qsox1/Sf3b3
GO:0006090	pyruvate metabolic process	7/402	120/29008	0.0014501	0.015485	0.0109653	Myc/Slc4a1/Bpgm/Pfkm/Pgam1/App/Pklr
GO:0032612	interleukin-1 production	7/402	120/29008	0.0014501	0.015485	0.0109653	Ccr7/Lpl/Anxa1/Il16/App/Mefv/Acp5
GO:0045621	positive regulation of lymphocyte differentiation	7/402	120/29008	0.0014501	0.015485	0.0109653	Il7r/Rasgrp1/Ccr7/Lck/Runx3/Anxa1/Lef1
GO:0051591	response to cAMP	5/402	60/29008	0.00145704	0.0155195	0.0109897	Crem/Dmtn/Aqp1/Akap9/Pklr
GO:0019915	lipid storage	6/402	89/29008	0.00150718	0.0159453	0.0112913	Lpl/Plin2/Plin3/Gm2a/Ldah/Tmem159
GO:0050901	leukocyte tethering or rolling	4/402	36/29008	0.00150741	0.0159453	0.0112913	Fut4/Cxcl12/Add2/Vcam1
GO:0050731	positive regulation of peptidyl-tyrosine phosphorylation	9/402	192/29008	0.00150844	0.0159453	0.0112913	Ccl5/Lck/Fyn/Cd24a/Gata1/App/Itga5/Ehd4/Arhgef2
GO:0006878	cellular copper ion homeostasis	3/402	17/29008	0.00155472	0.0163009	0.0115431	App/Atp7b/Atp7a
GO:0018279	protein N-linked glycosylation via asparagine	3/402	17/29008	0.00155472	0.0163009	0.0115431	Stt3a/Mgat2/St6gal1
GO:0019430	removal of superoxide radicals	3/402	17/29008	0.00155472	0.0163009	0.0115431	Prdx2/Nfe2l2/Atp7a
GO:0043414	macromolecule methylation	12/402	314/29008	0.00156906	0.0163009	0.0115431	Myc/H1f2/Gfi1b/Lmna/Trmt13/Zfp110/Brd4/Zmpste24/Rlf/Pcif1/Prmt3/Atrx
GO:0009247	glycolipid biosynthetic process	5/402	61/29008	0.00156935	0.0163009	0.0115431	Ugcg/Pigf/St3gal1/St6galnac4/Pigh
GO:0031663	lipopolysaccharide-mediated signaling pathway	5/402	61/29008	0.00156935	0.0163009	0.0115431	Ccl5/Ltf/Cd55/Cd180/Prdx2
GO:0051851	modulation by host of symbiont process	5/402	61/29008	0.00156935	0.0163009	0.0115431	Ccl5/Ltf/Lef1/Rrp1b/Brd4
GO:1900407	regulation of cellular response to oxidative stress	6/402	90/29008	0.00159631	0.0164992	0.0116835	Fyn/Foxo3/Ralbp1/App/Nfe2l2/Rnf146
GO:1901992	positive regulation of mitotic cell cycle phase transition	6/402	90/29008	0.00159631	0.0164992	0.0116835	Anxa1/Cdc25b/App/Brd4/Rab11a/Cul4a
GO:0006650	glycerophospholipid metabolic process	11/402	273/29008	0.00160588	0.0165572	0.0117246	Lpcat1/Plek/Serinc5/Pik3c2a/Dgkz/Pigf/Inpp5a/Pip5k1b/Mboat2/Pigh/Ip6k1
GO:0000082	G1/S transition of mitotic cell cycle	9/402	194/29008	0.00161985	0.0166601	0.0117975	Cdkn1b/Rbm38/Anxa1/Ppp2r5c/Dgkz/Brd4/Pim2/Cul4a/Gpnmb
GO:0051056	regulation of small GTPase mediated signal transduction	10/402	233/29008	0.00162843	0.0167074	0.0118309	Rasgrp1/Adgrg1/Ralbp1/Dgkz/Stambp/P2ry10/Arrb1/Rasa2/Arhgef2/Sh3bp1
GO:0032649	regulation of interferon-gamma production	7/402	123/29008	0.00167148	0.0169863	0.0120284	Rasgrp1/Ccr7/Cd2/Pde4b/Ddit3/App/Trim27
GO:0009069	serine family amino acid metabolic process	4/402	37/29008	0.00167185	0.0169863	0.0120284	Gclm/Sephs2/Gclc/Psat1
GO:0034110	regulation of homotypic cell-cell adhesion	4/402	37/29008	0.00167185	0.0169863	0.0120284	Ccl5/Cd24a/Prkcq/Dmtn
GO:0051647	nucleus localization	4/402	37/29008	0.00167185	0.0169863	0.0120284	Syne2/Myh10/Syne1/Fhod1
GO:0032271	regulation of protein polymerization	10/402	234/29008	0.00168068	0.0170346	0.0120627	Spta1/Cdkn1b/Snca/Cyfip2/Tppp3/Tpm1/Trim27/Dmtn/Akap9/Add2
GO:0007517	muscle organ development	13/402	360/29008	0.00168614	0.0170406	0.0120668	Myc/Tgfbr3/Arid5b/Lmna/Zbtb18/Mef2c/Lef1/Hmgcr/Tpm1/Vamp5/S1pr1/Kel/Sin3b
GO:0043242	negative regulation of protein-containing complex disassembly	6/402	91/29008	0.0016894	0.0170406	0.0120668	Spta1/Ckap2/Tpm1/Dmtn/Add2/Arhgef2
GO:0034504	protein localization to nucleus	12/402	317/29008	0.00169877	0.0170938	0.0121046	Syne2/Fyn/Lmna/Nol8/Prkcq/App/Syne1/Srsf1/Mfhas1/Rrs1/Fam53b/Lamtor5
GO:0034765	regulation of ion transmembrane transport	16/402	497/29008	0.0017137	0.0172027	0.0121817	Pde4b/Tspan13/Fyn/Lcn2/Snca/Mef2c/Iscu/App/Pik3c2a/Zmpste24/Ikbkb/Cd19/Stk39/Akap9/Atp7a/Kel
GO:0002688	regulation of leukocyte chemotaxis	7/402	124/29008	0.00175083	0.0174916	0.0123863	Ccl5/Ccr7/Ninj1/App/Cxcl12/Mpp1/Stk39
GO:0034968	histone lysine methylation	7/402	124/29008	0.00175083	0.0174916	0.0123863	H1f2/Gfi1b/Lmna/Zfp110/Brd4/Rlf/Atrx
GO:0050672	negative regulation of lymphocyte proliferation	6/402	92/29008	0.00178655	0.017705	0.0125374	Cd24a/Tmem131l/Marchf7/Sdc4/Casp3/Gpnmb
GO:0097581	lamellipodium organization	6/402	92/29008	0.00178655	0.017705	0.0125374	Ablim1/Dmtn/S1pr1/Aqp1/Ptpro/Atp7a
GO:0034660	ncRNA metabolic process	15/402	453/29008	0.00180377	0.017705	0.0125374	Isg20/Wdr12/Rpp40/Znhit6/Dars/Nol8/Wdr3/Riok3/Trmt13/Rrp1b/Polr3k/Ddx10/Rrs1/Riok2/Ddx18
GO:0032655	regulation of interleukin-12 production	5/402	63/29008	0.00181287	0.017705	0.0125374	Ltb/Ccr7/Il16/Mefv/Acp5
GO:2000401	regulation of lymphocyte migration	5/402	63/29008	0.00181287	0.017705	0.0125374	Ccl5/Ccr7/App/Cxcl12/Stk39
GO:0045931	positive regulation of mitotic cell cycle	7/402	125/29008	0.00183308	0.017705	0.0125374	Anxa1/Tal1/Cdc25b/App/Brd4/Rab11a/Cul4a
GO:0043547	positive regulation of GTPase activity	10/402	237/29008	0.00184562	0.017705	0.0125374	Ccl5/Rasgrp1/Ccr7/Rapgef6/Ccl9/Ralbp1/Tiam1/Tbc1d4/S1pr1/Sh3bp1
GO:0046777	protein autophosphorylation	10/402	237/29008	0.00184562	0.017705	0.0125374	Itk/Lck/Fyn/Brd4/Pim2/Stk39/Mapkapk3/Riok2/Eif2ak1/Gpnmb
GO:0018196	peptidyl-asparagine modification	3/402	18/29008	0.0018466	0.017705	0.0125374	Stt3a/Mgat2/St6gal1
GO:0030730	sequestering of triglyceride	3/402	18/29008	0.0018466	0.017705	0.0125374	Lpl/Plin2/Plin3
GO:0032261	purine nucleotide salvage	3/402	18/29008	0.0018466	0.017705	0.0125374	Gmpr2/Ampd3/Adss
GO:0033631	cell-cell adhesion mediated by integrin	3/402	18/29008	0.0018466	0.017705	0.0125374	Ccl5/Cd24a/Itga5
GO:0042492	gamma-delta T cell differentiation	3/402	18/29008	0.0018466	0.017705	0.0125374	Lck/Lef1/Tcf7
GO:0043249	erythrocyte maturation	3/402	18/29008	0.0018466	0.017705	0.0125374	Klf1/Epb42/Tal1
GO:0055012	ventricular cardiac muscle cell differentiation	3/402	18/29008	0.0018466	0.017705	0.0125374	Lmna/Myh10/Mef2c
GO:0055070	copper ion homeostasis	3/402	18/29008	0.0018466	0.017705	0.0125374	App/Atp7b/Atp7a
GO:0140131	positive regulation of lymphocyte chemotaxis	3/402	18/29008	0.0018466	0.017705	0.0125374	Ccl5/Ccr7/Stk39
GO:0033028	myeloid cell apoptotic process	4/402	38/29008	0.00184833	0.017705	0.0125374	Ccl5/Anxa1/Mef2c/St6gal1
GO:0002237	response to molecule of bacterial origin	14/402	409/29008	0.00187071	0.0178785	0.0126602	Ccl5/Ccr7/Gbp2/Ltf/Pde4b/Cd55/Cd24a/Snca/Mef2c/Cd180/Prdx2/Gata1/Acp5/Mapkapk3
GO:0032945	negative regulation of mononuclear cell proliferation	6/402	93/29008	0.00188788	0.0179606	0.0127183	Cd24a/Tmem131l/Marchf7/Sdc4/Casp3/Gpnmb
GO:0043535	regulation of blood vessel endothelial cell migration	6/402	93/29008	0.00188788	0.0179606	0.0127183	Anxa1/Mef2c/Nfe2l2/Pik3c2a/Ets1/Sh3bp1
GO:0043123	positive regulation of I-kappaB kinase/NF-kappaB signaling	7/402	126/29008	0.00191829	0.0182085	0.0128939	Ltf/Fyn/Brd4/Ikbkb/Pim2/Trim27/Lamtor5
GO:0018108	peptidyl-tyrosine phosphorylation	12/402	322/29008	0.00193448	0.0183207	0.0129733	Ccl5/Itk/Lck/Samsn1/Fyn/Cd24a/Gata1/App/Itga5/Ehd4/Dmtn/Arhgef2
GO:0010517	regulation of phospholipase activity	5/402	64/29008	0.00194449	0.0183732	0.0130105	Ccl5/Itk/Snca/Gna13/Anxa1
GO:0050878	regulation of body fluid levels	13/402	366/29008	0.00194881	0.0183732	0.0130105	Slc4a1/Gna13/Ugcg/Prdx2/Plek/Gata1/Prkcq/Nfe2l2/Atp7b/Stk39/Dmtn/Aqp1/Ptpro
GO:0002312	B cell activation involved in immune response	6/402	94/29008	0.00199349	0.0186684	0.0132195	Pou2af1/Ung/Cd180/St3gal1/Cd19/Cd28
GO:1903321	negative regulation of protein modification by small protein conjugation or removal	6/402	94/29008	0.00199349	0.0186684	0.0132195	Ivns1abp/Fyn/Marchf7/Gclc/Prmt3/Arrb1
GO:2000117	negative regulation of cysteine-type endopeptidase activity	6/402	94/29008	0.00199349	0.0186684	0.0132195	Ltf/Fcmr/Snca/Aqp1/Arrb1/Lamtor5
GO:0032743	positive regulation of interleukin-2 production	4/402	39/29008	0.0020373	0.0189515	0.01342	Pde4b/Anxa1/Prkcq/Cd28
GO:0051567	histone H3-K9 methylation	4/402	39/29008	0.0020373	0.0189515	0.01342	Gfi1b/Lmna/Zfp110/Atrx
GO:2000036	regulation of stem cell population maintenance	4/402	39/29008	0.0020373	0.0189515	0.01342	Myc/Lbh/Tal1/Zfp706
GO:0032956	regulation of actin cytoskeleton organization	13/402	368/29008	0.00204352	0.0189671	0.0134311	Spta1/Cyfip2/Sdc4/Mef2c/Plek/Prkcq/Tpm1/Trim27/Dmtn/S1pr1/Fhod1/Add2/Sh3bp1
GO:0070302	regulation of stress-activated protein kinase signaling cascade	9/402	201/29008	0.00206278	0.0191035	0.0135277	Rasgrp1/Hmgcr/App/Foxo1/Zfp110/Zmpste24/Mfhas1/Stk39/Mmp8
GO:0032615	interleukin-12 production	5/402	65/29008	0.00208296	0.0191287	0.0135455	Ltb/Ccr7/Il16/Mefv/Acp5
GO:0032835	glomerulus development	5/402	65/29008	0.00208296	0.0191287	0.0135455	Cd24a/Mef2c/Nid1/Aqp1/Ptpro
GO:0010632	regulation of epithelial cell migration	10/402	241/29008	0.00208564	0.0191287	0.0135455	Tgfbr3/Lcn2/Anxa1/Mef2c/Nfe2l2/Pik3c2a/Ets1/Rab11a/Aqp1/Sh3bp1
GO:0045664	regulation of neuron differentiation	10/402	241/29008	0.00208564	0.0191287	0.0135455	Ccl5/Meis1/Foxo3/Cd24a/Mef2c/Tiam1/App/Cxcl12/Zeb1/Arhgef2
GO:0018212	peptidyl-tyrosine modification	12/402	325/29008	0.00208834	0.0191287	0.0135455	Ccl5/Itk/Lck/Samsn1/Fyn/Cd24a/Gata1/App/Itga5/Ehd4/Dmtn/Arhgef2
GO:0046700	heterocycle catabolic process	14/402	415/29008	0.00213718	0.0195333	0.013832	Isg20/Blvrb/Tent5a/Acat1/Rbm38/Nfe2l2/Gmpr2/Fastkd3/Ampd3/Srsf1/Cant1/Rida/Larp1/Gtpbp2
GO:1901988	negative regulation of cell cycle phase transition	10/402	242/29008	0.00214942	0.0196023	0.0138809	Rbm38/Ppp2r5c/Dgkz/Rad21/Brd4/Trrap/Cul4a/Xpc/Babam2/Gpnmb
GO:0036124	histone H3-K9 trimethylation	3/402	19/29008	0.00217045	0.0196656	0.0139257	Lmna/Zfp110/Atrx
GO:0071450	cellular response to oxygen radical	3/402	19/29008	0.00217045	0.0196656	0.0139257	Prdx2/Nfe2l2/Atp7a
GO:0071451	cellular response to superoxide	3/402	19/29008	0.00217045	0.0196656	0.0139257	Prdx2/Nfe2l2/Atp7a
GO:0046632	alpha-beta T cell differentiation	7/402	129/29008	0.00219243	0.0198219	0.0140363	Itk/Ccr7/Runx3/Anxa1/Lef1/Tcf7/Atp7a
GO:0043551	regulation of phosphatidylinositol 3-kinase activity	4/402	40/29008	0.00223922	0.0201578	0.0142742	App/Pik3r5/Pik3ip1/Cd19
GO:2000516	positive regulation of CD4-positive, alpha-beta T cell activation	4/402	40/29008	0.00223922	0.0201578	0.0142742	Ccr7/Cd55/Anxa1/Prkcq
GO:0032675	regulation of interleukin-6 production	8/402	166/29008	0.00229142	0.0205834	0.0145756	Pou2af1/Cd24a/Lpl/Il16/App/Mmp8/Arrb1/Arhgef2
GO:0070555	response to interleukin-1	6/402	97/29008	0.00233724	0.0209501	0.0148353	Ccl5/Snca/Ccl9/Anxa1/App/Ikbkb
GO:0032663	regulation of interleukin-2 production	5/402	67/29008	0.00238128	0.0212539	0.0150504	Pde4b/Anxa1/Prkcq/Trim27/Cd28
GO:0051817	modulation of process of other organism involved in symbiotic interaction	5/402	67/29008	0.00238128	0.0212539	0.0150504	Ccl5/Ltf/Lef1/Rrp1b/Brd4
GO:0010762	regulation of fibroblast migration	4/402	41/29008	0.0024545	0.0218143	0.0154473	Sdc4/Dmtn/Adipor2/Akap12
GO:0051693	actin filament capping	4/402	41/29008	0.0024545	0.0218143	0.0154473	Spta1/Tpm1/Dmtn/Add2
GO:0070664	negative regulation of leukocyte proliferation	6/402	98/29008	0.00246118	0.0218273	0.0154565	Cd24a/Tmem131l/Marchf7/Sdc4/Casp3/Gpnmb
GO:0002863	positive regulation of inflammatory response to antigenic stimulus	3/402	20/29008	0.00252741	0.0220268	0.0155977	Ccr7/Cd24a/Cd28
GO:0007063	regulation of sister chromatid cohesion	3/402	20/29008	0.00252741	0.0220268	0.0155977	Rad21/Atrx/Wapl
GO:0010310	regulation of hydrogen peroxide metabolic process	3/402	20/29008	0.00252741	0.0220268	0.0155977	Fyn/Snca/Prdx2
GO:0030194	positive regulation of blood coagulation	3/402	20/29008	0.00252741	0.0220268	0.0155977	Prdx2/Nfe2l2/Dmtn
GO:0030220	platelet formation	3/402	20/29008	0.00252741	0.0220268	0.0155977	Mef2c/Tal1/Gata1
GO:0032695	negative regulation of interleukin-12 production	3/402	20/29008	0.00252741	0.0220268	0.0155977	Ccr7/Mefv/Acp5
GO:0043101	purine-containing compound salvage	3/402	20/29008	0.00252741	0.0220268	0.0155977	Gmpr2/Ampd3/Adss
GO:1900048	positive regulation of hemostasis	3/402	20/29008	0.00252741	0.0220268	0.0155977	Prdx2/Nfe2l2/Dmtn
GO:0006801	superoxide metabolic process	5/402	68/29008	0.00254155	0.0220268	0.0155977	Prdx2/App/Nfe2l2/Acp5/Atp7a
GO:0032233	positive regulation of actin filament bundle assembly	5/402	68/29008	0.00254155	0.0220268	0.0155977	Sdc4/Plek/Prkcq/Tpm1/Fhod1
GO:2000756	regulation of peptidyl-lysine acetylation	5/402	68/29008	0.00254155	0.0220268	0.0155977	Nfe2/Snca/App/Zmpste24/Arrb1
GO:0010950	positive regulation of endopeptidase activity	8/402	169/29008	0.00255991	0.02214	0.0156779	Myc/Lck/Fyn/Snca/Cyfip2/App/Mefv/Arrb1
GO:0071695	anatomical structure maturation	11/402	290/29008	0.002569	0.0221729	0.0157012	Hoxa5/Klf1/Epb42/Runx3/Foxo3/C1qa/Ddit3/Tal1/Cdc25b/App/S1pr1
GO:1902882	regulation of response to oxidative stress	6/402	99/29008	0.00258999	0.022308	0.0157969	Fyn/Foxo3/Ralbp1/App/Nfe2l2/Rnf146
GO:1902905	positive regulation of supramolecular fiber organization	9/402	208/29008	0.00259735	0.0223255	0.0158092	Cdkn1b/Sdc4/Plek/Prkcq/Tpm1/App/Trim27/Fhod1/Akap9
GO:0090090	negative regulation of canonical Wnt signaling pathway	7/402	133/29008	0.00260388	0.0223358	0.0158165	Foxo3/Tmem131l/Ddit3/App/Foxo1/G3bp1/Ptpro
GO:0090068	positive regulation of cell cycle process	10/402	249/29008	0.00264108	0.0225405	0.0159615	Anxa1/Cdc25b/Lef1/App/Rad21/Brd4/Rab11a/Cul4a/Atrx/Cd28
GO:0007264	small GTPase mediated signal transduction	14/402	425/29008	0.00265077	0.0225405	0.0159615	Rasgrp1/Adgrg1/Gna13/Lat/Ralbp1/Tiam1/Dgkz/Rras2/Stambp/P2ry10/Arrb1/Rasa2/Arhgef2/Sh3bp1
GO:0007596	blood coagulation	8/402	170/29008	0.00265467	0.0225405	0.0159615	Slc4a1/Gna13/Prdx2/Plek/Gata1/Prkcq/Nfe2l2/Dmtn
GO:0030183	B cell differentiation	8/402	170/29008	0.00265467	0.0225405	0.0159615	Ms4a1/Pou2af1/Cd24a/Cd79a/Sp3/Spib/St3gal1/Cd19
GO:0048015	phosphatidylinositol-mediated signaling	8/402	170/29008	0.00265467	0.0225405	0.0159615	Ccl5/Rasgrp1/Fyn/Plekha1/Pik3c2a/Pik3ip1/Stambp/Cd28
GO:0001774	microglial cell activation	4/402	42/29008	0.00268359	0.0227399	0.0161027	C1qa/Snca/App/Mmp8
GO:0006879	cellular iron ion homeostasis	5/402	69/29008	0.00270949	0.0228668	0.0161926	Myc/Alas2/Lcn2/Iscu/Tfr2
GO:0071677	positive regulation of mononuclear cell migration	5/402	69/29008	0.00270949	0.0228668	0.0161926	Ccl5/Ccr7/App/Cxcl12/Stk39
GO:0000086	G2/M transition of mitotic cell cycle	7/402	134/29008	0.00271545	0.0228709	0.0161955	Cdc25b/Prkcq/App/Rad21/Brd4/Rab11a/Babam2
GO:0036473	cell death in response to oxidative stress	6/402	101/29008	0.00286272	0.0240147	0.0170054	Fyn/Foxo3/Ralbp1/App/Nfe2l2/Rnf146
GO:0060021	roof of mouth development	6/402	101/29008	0.00286272	0.0240147	0.0170054	Tgfbr3/Arid5b/Mef2c/Lef1/Plekha1/Satb2
GO:0048662	negative regulation of smooth muscle cell proliferation	5/402	70/29008	0.00288533	0.0241077	0.0170713	Cdkn1b/Gna13/Mef2c/Ralbp1/Tpm1
GO:2000514	regulation of CD4-positive, alpha-beta T cell activation	5/402	70/29008	0.00288533	0.0241077	0.0170713	Ccr7/Cd55/Runx3/Anxa1/Prkcq
GO:0030852	regulation of granulocyte differentiation	3/402	21/29008	0.00291857	0.0241182	0.0170787	Gfi1b/Lef1/Cul4a
GO:0036344	platelet morphogenesis	3/402	21/29008	0.00291857	0.0241182	0.0170787	Mef2c/Tal1/Gata1
GO:0043555	regulation of translation in response to stress	3/402	21/29008	0.00291857	0.0241182	0.0170787	Fech/Dnajc3/Eif2ak1
GO:0070230	positive regulation of lymphocyte apoptotic process	3/402	21/29008	0.00291857	0.0241182	0.0170787	Ccl5/Myc/Cd24a
GO:1903209	positive regulation of oxidative stress-induced cell death	3/402	21/29008	0.00291857	0.0241182	0.0170787	Foxo3/Ralbp1/App
GO:0009124	nucleoside monophosphate biosynthetic process	4/402	43/29008	0.00292691	0.0241182	0.0170787	Gmpr2/Ampd3/Adss/Umps
GO:1990748	cellular detoxification	4/402	43/29008	0.00292691	0.0241182	0.0170787	Aldh1a1/Prdx2/Nfe2l2/Atp7a
GO:0002833	positive regulation of response to biotic stimulus	8/402	173/29008	0.00295548	0.0241539	0.017104	Rasgrp1/Cd24a/Klrd1/Cd180/Riok3/Tomm70a/Xrcc5/Gsdme
GO:0007599	hemostasis	8/402	173/29008	0.00295548	0.0241539	0.017104	Slc4a1/Gna13/Prdx2/Plek/Gata1/Prkcq/Nfe2l2/Dmtn
GO:0048017	inositol lipid-mediated signaling	8/402	173/29008	0.00295548	0.0241539	0.017104	Ccl5/Rasgrp1/Fyn/Plekha1/Pik3c2a/Pik3ip1/Stambp/Cd28
GO:0050817	coagulation	8/402	173/29008	0.00295548	0.0241539	0.017104	Slc4a1/Gna13/Prdx2/Plek/Gata1/Prkcq/Nfe2l2/Dmtn
GO:0034764	positive regulation of transmembrane transport	10/402	253/29008	0.0029601	0.0241539	0.017104	Car2/Lcn2/Snca/Nfe2l2/Ikbkb/Cd19/Stk39/Akap9/Atp7a/Adipor2
GO:0008361	regulation of cell size	9/402	213/29008	0.0030423	0.0247764	0.0175448	Il7r/Vpreb1/Plek/Cxcl12/Rab11a/Aqp1/Atp7a/Kel/Lamtor5
GO:0032635	interleukin-6 production	8/402	174/29008	0.00306144	0.0248839	0.0176209	Pou2af1/Cd24a/Lpl/Il16/App/Mmp8/Arrb1/Arhgef2
GO:0051480	regulation of cytosolic calcium ion concentration	13/402	386/29008	0.0030791	0.0249789	0.0176882	Ccr7/Lck/Ms4a1/Fyn/Cd55/Cd24a/Snca/Gna13/Ddit3/Gata1/Cd19/S1pr1/P2ry10
GO:0002460	adaptive immune response based on somatic recombination of immune receptors built from immunoglobulin superfamily domains	15/402	480/29008	0.00311951	0.0252511	0.0178809	Il7r/Ccr7/Ung/Cd55/C1qa/Cd24a/Bach2/Klrd1/Anxa1/Mef2c/Prkcq/Lef1/C1qb/Cd19/Cd28
GO:0051607	defense response to virus	10/402	255/29008	0.00313075	0.0252511	0.0178809	Ccl5/Isg20/Serinc5/Riok3/Tomm70a/Polr3k/Zmpste24/G3bp1/Ndufaf4/Bcl2l1
GO:0140546	defense response to symbiont	10/402	255/29008	0.00313075	0.0252511	0.0178809	Ccl5/Isg20/Serinc5/Riok3/Tomm70a/Polr3k/Zmpste24/G3bp1/Ndufaf4/Bcl2l1
GO:0048469	cell maturation	9/402	214/29008	0.00313809	0.0252617	0.0178884	Hoxa5/Klf1/Epb42/Runx3/Foxo3/C1qa/Tal1/Cdc25b/App
GO:0014066	regulation of phosphatidylinositol 3-kinase signaling	6/402	103/29008	0.00315638	0.0253601	0.0179581	Ccl5/Rasgrp1/Fyn/Pik3ip1/Stambp/Cd28
GO:0000075	cell cycle checkpoint signaling	8/402	175/29008	0.00317033	0.0253748	0.0179685	Rbm38/Ppp2r5c/Dgkz/Brd4/Trrap/Cul4a/Xpc/Babam2
GO:0051494	negative regulation of cytoskeleton organization	8/402	175/29008	0.00317033	0.0253748	0.0179685	Spta1/Snca/Ckap2/Tpm1/Dmtn/S1pr1/Add2/Arhgef2
GO:0070232	regulation of T cell apoptotic process	4/402	44/29008	0.00318489	0.0253942	0.0179822	Ccl5/Il7r/Prkcq/St3gal1
GO:0097028	dendritic cell differentiation	4/402	44/29008	0.00318489	0.0253942	0.0179822	Tmem176b/Ccr7/Tmem176a/Gata1
GO:0006816	calcium ion transport	14/402	434/29008	0.00319603	0.0254346	0.0180109	Ccl5/Lck/Ms4a1/Pde4b/Tspan13/Fyn/Snca/Ddit3/Il16/Zmpste24/Cxcl12/Cd19/Orai2/Trim27
GO:0032496	response to lipopolysaccharide	13/402	388/29008	0.0032167	0.0255505	0.018093	Ccl5/Ccr7/Gbp2/Ltf/Pde4b/Cd55/Snca/Mef2c/Cd180/Prdx2/Gata1/Acp5/Mapkapk3
GO:0002763	positive regulation of myeloid leukocyte differentiation	5/402	72/29008	0.0032615	0.0257629	0.0182434	Car2/Ccl5/Ninj1/Gfi1b/Lef1
GO:0098586	cellular response to virus	5/402	72/29008	0.0032615	0.0257629	0.0182434	Pou2af1/Riok3/Tomm70a/Rrp1b/Gsdme
GO:0033674	positive regulation of kinase activity	14/402	435/29008	0.00326191	0.0257629	0.0182434	Rasgrp1/Ccr7/Ltf/Cdkn1b/Cd24a/Snca/Sdc4/Lat/Cdc25b/App/Dgkz/Pik3r5/Cd19/Xrcc5
GO:0006066	alcohol metabolic process	12/402	344/29008	0.00331197	0.0260261	0.0184297	Aldh1a1/Snca/Fech/Erlin2/Plek/Hmgcr/App/Sgpp1/Inpp5a/Cbr4/Ephx1/Ip6k1
GO:0044843	cell cycle G1/S phase transition	9/402	216/29008	0.00333682	0.0260261	0.0184297	Cdkn1b/Rbm38/Anxa1/Ppp2r5c/Dgkz/Brd4/Pim2/Cul4a/Gpnmb
GO:0000303	response to superoxide	3/402	22/29008	0.00334496	0.0260261	0.0184297	Prdx2/Nfe2l2/Atp7a
GO:0034143	regulation of toll-like receptor 4 signaling pathway	3/402	22/29008	0.00334496	0.0260261	0.0184297	Ltf/Ninj1/Mfhas1
GO:0034755	iron ion transmembrane transport	3/402	22/29008	0.00334496	0.0260261	0.0184297	Lcn2/Iscu/Atp7a
GO:0060009	Sertoli cell development	3/402	22/29008	0.00334496	0.0260261	0.0184297	Hsd17b4/Akap9/Atrx
GO:0090026	positive regulation of monocyte chemotaxis	3/402	22/29008	0.00334496	0.0260261	0.0184297	Ccl5/App/Cxcl12
GO:0098869	cellular oxidant detoxification	3/402	22/29008	0.00334496	0.0260261	0.0184297	Prdx2/Nfe2l2/Atp7a
GO:0010876	lipid localization	14/402	437/29008	0.00339699	0.0262853	0.0186133	Atp8b4/Slc4a1/Lpl/Anxa1/Ugcg/Sgpp1/Plin2/Plin3/Tspo2/Atp8a1/Gm2a/Ldah/Tmem159/Slc10a3
GO:0019439	aromatic compound catabolic process	14/402	437/29008	0.00339699	0.0262853	0.0186133	Isg20/Blvrb/Tent5a/Acat1/Rbm38/Gmpr2/Fastkd3/Ampd3/Srsf1/Cant1/Rida/Larp1/Ephx1/Gtpbp2
GO:1902904	negative regulation of supramolecular fiber organization	8/402	177/29008	0.00339712	0.0262853	0.0186133	Spta1/Snca/Ckap2/Tpm1/Dmtn/S1pr1/Add2/Arhgef2
GO:0008154	actin polymerization or depolymerization	9/402	218/29008	0.00354531	0.0273813	0.0193894	Spta1/Cyfip2/Plek/Tpm1/Trim27/Dmtn/Add2/Mical3/Sh3bp1
GO:0018022	peptidyl-lysine methylation	7/402	141/29008	0.00360241	0.0277711	0.0196654	H1f2/Gfi1b/Lmna/Zfp110/Brd4/Rlf/Atrx
GO:0010952	positive regulation of peptidase activity	8/402	179/29008	0.00363631	0.0279808	0.0198139	Myc/Lck/Fyn/Snca/Cyfip2/App/Mefv/Arrb1
GO:0032623	interleukin-2 production	5/402	74/29008	0.00367173	0.0282016	0.0199703	Pde4b/Anxa1/Prkcq/Trim27/Cd28
GO:0031346	positive regulation of cell projection organization	14/402	441/29008	0.00368088	0.0282201	0.0199834	Ccr7/Fyn/Lcn2/Cd24a/Tmem106b/Prkcq/Tiam1/Nfe2l2/Cxcl12/Septin9/Ikbkb/Rab11a/Aqp1/Atp7a
GO:0010466	negative regulation of peptidase activity	10/402	261/29008	0.00369017	0.0282396	0.0199972	Serpinb2/Sorl1/Ltf/Fcmr/Lxn/Snca/App/Aqp1/Arrb1/Lamtor5
GO:0071900	regulation of protein serine/threonine kinase activity	12/402	349/29008	0.0037155	0.0283816	0.0200977	Rasgrp1/Ccr7/Sorl1/Ltf/Cdkn1b/Cd24a/Snca/Casp3/Hmgcr/App/Pik3r5/Stk38
GO:0006040	amino sugar metabolic process	4/402	46/29008	0.00374647	0.0285122	0.0201902	Aldh1a1/Csgalnact1/Uap1l1/St6gal1
GO:0002822	regulation of adaptive immune response based on somatic recombination of immune receptors built from immunoglobulin superfamily domains	9/402	220/29008	0.0037639	0.0285122	0.0201902	Il7r/Ccr7/Cd55/Cd24a/Klrd1/Anxa1/Mef2c/Prkcq/Cd28
GO:0035264	multicellular organism growth	9/402	220/29008	0.0037639	0.0285122	0.0201902	Hoxa5/Arid5b/Tbl1xr1/Plekha1/App/Zmpste24/Tnks2/Sik3/Atrx
GO:0051651	maintenance of location in cell	9/402	220/29008	0.0037639	0.0285122	0.0201902	Sorl1/Lck/Lcn2/Snca/Ddit3/Syne1/Atp7b/Cd19/Akap9
GO:0000305	response to oxygen radical	3/402	23/29008	0.00380754	0.0285122	0.0201902	Prdx2/Nfe2l2/Atp7a
GO:0006353	DNA-templated transcription, termination	3/402	23/29008	0.00380754	0.0285122	0.0201902	Pcf11/Polr3k/Zmpste24
GO:0009168	purine ribonucleoside monophosphate biosynthetic process	3/402	23/29008	0.00380754	0.0285122	0.0201902	Gmpr2/Ampd3/Adss
GO:0046641	positive regulation of alpha-beta T cell proliferation	3/402	23/29008	0.00380754	0.0285122	0.0201902	Cd55/Cd24a/Cd28
GO:0050820	positive regulation of coagulation	3/402	23/29008	0.00380754	0.0285122	0.0201902	Prdx2/Nfe2l2/Dmtn
GO:1901623	regulation of lymphocyte chemotaxis	3/402	23/29008	0.00380754	0.0285122	0.0201902	Ccl5/Ccr7/Stk39
GO:1903428	positive regulation of reactive oxygen species biosynthetic process	3/402	23/29008	0.00380754	0.0285122	0.0201902	Foxo3/Lcn2/Mmp8
GO:0046488	phosphatidylinositol metabolic process	7/402	143/29008	0.00389226	0.0290947	0.0206027	Plek/Pik3c2a/Pigf/Inpp5a/Pip5k1b/Pigh/Ip6k1
GO:0060349	bone morphogenesis	6/402	108/29008	0.00398847	0.0297408	0.0210602	Ltf/Csgalnact1/Mef2c/Acp5/Zmpste24/Sik3
GO:2001020	regulation of response to DNA damage stimulus	9/402	222/29008	0.00399291	0.0297408	0.0210602	Myc/Marchf7/Nek4/Brd4/Zmpste24/Cxcl12/Cul4a/Bcl2l1/Babam2
GO:0030835	negative regulation of actin filament depolymerization	4/402	47/29008	0.00405089	0.030119	0.021328	Spta1/Tpm1/Dmtn/Add2
GO:0032677	regulation of interleukin-8 production	5/402	76/29008	0.00411769	0.0305615	0.0216413	Cd2/Ddit3/Anxa1/Arrb1/Lamtor5
GO:0032755	positive regulation of interleukin-6 production	6/402	109/29008	0.00417266	0.0309146	0.0218914	Pou2af1/Lpl/Il16/App/Mmp8/Arhgef2
GO:0072331	signal transduction by p53 class mediator	7/402	145/29008	0.00419947	0.0310583	0.0219932	Foxo3/Rbm38/Marchf7/Ppp2r5c/Zmpste24/Rrs1/Atrx
GO:0000466	maturation of 5.8S rRNA from tricistronic rRNA transcript (SSU-rRNA, 5.8S rRNA, LSU-rRNA)	3/402	24/29008	0.00430719	0.031576	0.0223597	Wdr12/Rpp40/Rrs1
GO:0031571	mitotic G1 DNA damage checkpoint signaling	3/402	24/29008	0.00430719	0.031576	0.0223597	Rbm38/Ppp2r5c/Dgkz
GO:0043173	nucleotide salvage	3/402	24/29008	0.00430719	0.031576	0.0223597	Gmpr2/Ampd3/Adss
GO:0045063	T-helper 1 cell differentiation	3/402	24/29008	0.00430719	0.031576	0.0223597	Ccr7/Anxa1/Lef1
GO:0046040	IMP metabolic process	3/402	24/29008	0.00430719	0.031576	0.0223597	Gmpr2/Ampd3/Adss
GO:0051091	positive regulation of DNA-binding transcription factor activity	10/402	267/29008	0.00432608	0.031653	0.0224143	Ltf/Tgfbr3/Arid5b/Ddit3/Prkcq/App/Ikbkb/Trim27/Arhgef2/Lamtor5
GO:0030198	extracellular matrix organization	11/402	311/29008	0.00435279	0.031653	0.0224143	Tgfbi/Csgalnact1/Hsd17b12/App/Nid1/Ets1/Ier3ip1/Qsox1/Atp7a/Mmp8/Plod3
GO:0032637	interleukin-8 production	5/402	77/29008	0.00435459	0.031653	0.0224143	Cd2/Ddit3/Anxa1/Arrb1/Lamtor5
GO:0044839	cell cycle G2/M phase transition	7/402	146/29008	0.00435979	0.031653	0.0224143	Cdc25b/Prkcq/App/Rad21/Brd4/Rab11a/Babam2
GO:0032642	regulation of chemokine production	6/402	110/29008	0.00436306	0.031653	0.0224143	Ccl5/Cd24a/Lpl/Il16/App/Mefv
GO:0110020	regulation of actomyosin structure organization	6/402	110/29008	0.00436306	0.031653	0.0224143	Sdc4/Mef2c/Prkcq/Tpm1/S1pr1/Fhod1
GO:0043062	extracellular structure organization	11/402	312/29008	0.00445752	0.0322823	0.0228599	Tgfbi/Csgalnact1/Hsd17b12/App/Nid1/Ets1/Ier3ip1/Qsox1/Atp7a/Mmp8/Plod3
GO:0033673	negative regulation of kinase activity	9/402	226/29008	0.00448355	0.0324148	0.0229537	Sorl1/Cdkn1b/Casp3/Hmgcr/Pik3ip1/Dnajc3/Trim27/Stk38/Ptpro
GO:0045860	positive regulation of protein kinase activity	12/402	358/29008	0.00454116	0.0327155	0.0231667	Rasgrp1/Ccr7/Ltf/Cdkn1b/Cd24a/Snca/Sdc4/Lat/Cdc25b/App/Pik3r5/Xrcc5
GO:0045861	negative regulation of proteolysis	12/402	358/29008	0.00454116	0.0327155	0.0231667	Serpinb2/Sorl1/Ltf/Fcmr/Lxn/Snca/Marchf7/App/Ctsz/Aqp1/Arrb1/Lamtor5
GO:0048738	cardiac muscle tissue development	10/402	269/29008	0.00455624	0.0327155	0.0231667	Meis1/Tgfbr3/Lmna/Myh10/Mef2c/Tpm1/Tomm70a/Zmpste24/S1pr1/Sin3b
GO:1901989	positive regulation of cell cycle phase transition	6/402	111/29008	0.0045598	0.0327155	0.0231667	Anxa1/Cdc25b/App/Brd4/Rab11a/Cul4a
GO:0045229	external encapsulating structure organization	11/402	313/29008	0.00456423	0.0327155	0.0231667	Tgfbi/Csgalnact1/Hsd17b12/App/Nid1/Ets1/Ier3ip1/Qsox1/Atp7a/Mmp8/Plod3
GO:0051495	positive regulation of cytoskeleton organization	9/402	227/29008	0.00461325	0.0330104	0.0233755	Cdkn1b/Sdc4/Plek/Prkcq/Tpm1/Katnbl1/Trim27/Fhod1/Akap9
GO:0010332	response to gamma radiation	4/402	49/29008	0.00470898	0.0336379	0.0238198	Myc/Zmpste24/Bcl2l1/Xrcc5
GO:0010951	negative regulation of endopeptidase activity	8/402	187/29008	0.00472587	0.033701	0.0238645	Serpinb2/Sorl1/Ltf/Fcmr/Snca/Aqp1/Arrb1/Lamtor5
GO:0007249	I-kappaB kinase/NF-kappaB signaling	9/402	228/29008	0.00474586	0.033786	0.0239247	Ltf/Fyn/Riok3/Brd4/Ikbkb/Pim2/Ppm1a/Trim27/Lamtor5
GO:0051271	negative regulation of cellular component movement	11/402	315/29008	0.00478375	0.0339979	0.0240748	Tgfbr3/Foxo3/Cdkn1b/Adgrg1/Gna13/Mef2c/Tpm1/Nfe2l2/Cxcl12/Hoxa7/Adipor2
GO:0009127	purine nucleoside monophosphate biosynthetic process	3/402	25/29008	0.00484476	0.034315	0.0242993	Gmpr2/Ampd3/Adss
GO:0010884	positive regulation of lipid storage	3/402	25/29008	0.00484476	0.034315	0.0242993	Lpl/Plin2/Plin3
GO:0044773	mitotic DNA damage checkpoint signaling	5/402	79/29008	0.00485724	0.0343453	0.0243207	Rbm38/Ppp2r5c/Dgkz/Xpc/Babam2
GO:1902806	regulation of cell cycle G1/S phase transition	7/402	150/29008	0.0050477	0.0355034	0.0251408	Cdkn1b/Rbm38/Anxa1/Ppp2r5c/Dgkz/Cul4a/Gpnmb
GO:0032259	methylation	12/402	363/29008	0.00505968	0.0355034	0.0251408	Myc/H1f2/Gfi1b/Lmna/Trmt13/Zfp110/Brd4/Zmpste24/Rlf/Pcif1/Prmt3/Atrx
GO:0061647	histone H3-K9 modification	4/402	50/29008	0.00506343	0.0355034	0.0251408	Gfi1b/Lmna/Zfp110/Atrx
GO:0097237	cellular response to toxic substance	4/402	50/29008	0.00506343	0.0355034	0.0251408	Aldh1a1/Prdx2/Nfe2l2/Atp7a
GO:1903426	regulation of reactive oxygen species biosynthetic process	4/402	50/29008	0.00506343	0.0355034	0.0251408	Fyn/Foxo3/Lcn2/Mmp8
GO:0045123	cellular extravasation	5/402	80/29008	0.0051234	0.0357443	0.0253114	Ccl5/Fut4/Cxcl12/Add2/Vcam1
GO:0051262	protein tetramerization	5/402	80/29008	0.0051234	0.0357443	0.0253114	Ms4a1/Snca/Cryz/App/Cbr4
GO:1901983	regulation of protein acetylation	5/402	80/29008	0.0051234	0.0357443	0.0253114	Nfe2/Snca/App/Zmpste24/Arrb1
GO:0045930	negative regulation of mitotic cell cycle	9/402	231/29008	0.00516151	0.0359327	0.0254448	Cdkn1b/Rbm38/Ppp2r5c/Dgkz/Rad21/Trrap/Xpc/Babam2/Gpnmb
GO:0032231	regulation of actin filament bundle assembly	6/402	114/29008	0.00518923	0.0359327	0.0254448	Sdc4/Plek/Prkcq/Tpm1/S1pr1/Fhod1
GO:0032602	chemokine production	6/402	114/29008	0.00518923	0.0359327	0.0254448	Ccl5/Cd24a/Lpl/Il16/App/Mefv
GO:0006486	protein glycosylation	8/402	190/29008	0.00519333	0.0359327	0.0254448	Trak2/Fut4/Stt3a/Mgat2/St3gal1/St6galnac4/St6gal1/Plod3
GO:0043413	macromolecule glycosylation	8/402	190/29008	0.00519333	0.0359327	0.0254448	Trak2/Fut4/Stt3a/Mgat2/St3gal1/St6galnac4/St6gal1/Plod3
GO:0050921	positive regulation of chemotaxis	7/402	151/29008	0.00523175	0.0361388	0.0255908	Ccl5/Ccr7/Il16/App/Cxcl12/Stk39/S1pr1
GO:0008064	regulation of actin polymerization or depolymerization	8/402	191/29008	0.00535675	0.0366007	0.0259179	Spta1/Cyfip2/Plek/Tpm1/Trim27/Dmtn/Add2/Sh3bp1
GO:0006749	glutathione metabolic process	5/402	81/29008	0.00539973	0.0366007	0.0259179	Hbb-b2/Nfe2l2/Gclm/Gclc/Hagh
GO:1900542	regulation of purine nucleotide metabolic process	5/402	81/29008	0.00539973	0.0366007	0.0259179	Myc/Slc4a1/Snca/App/Bcl2l1
GO:0019751	polyol metabolic process	6/402	115/29008	0.00541253	0.0366007	0.0259179	Snca/Plek/Sgpp1/Inpp5a/Ephx1/Ip6k1
GO:0030038	contractile actin filament bundle assembly	6/402	115/29008	0.00541253	0.0366007	0.0259179	Sdc4/Prkcq/Tpm1/S1pr1/Fhod1/Arrb1
GO:0043149	stress fiber assembly	6/402	115/29008	0.00541253	0.0366007	0.0259179	Sdc4/Prkcq/Tpm1/S1pr1/Fhod1/Arrb1
GO:0001573	ganglioside metabolic process	3/402	26/29008	0.00542103	0.0366007	0.0259179	St3gal1/St6galnac4/Gm2a
GO:0003299	muscle hypertrophy in response to stress	3/402	26/29008	0.00542103	0.0366007	0.0259179	Lmna/Mef2c/Foxo1
GO:0006688	glycosphingolipid biosynthetic process	3/402	26/29008	0.00542103	0.0366007	0.0259179	Ugcg/St3gal1/St6galnac4
GO:0014898	cardiac muscle hypertrophy in response to stress	3/402	26/29008	0.00542103	0.0366007	0.0259179	Lmna/Mef2c/Foxo1
GO:0044819	mitotic G1/S transition checkpoint signaling	3/402	26/29008	0.00542103	0.0366007	0.0259179	Rbm38/Ppp2r5c/Dgkz
GO:0045730	respiratory burst	3/402	26/29008	0.00542103	0.0366007	0.0259179	Jchain/Cd24a/Prdx2
GO:0050927	positive regulation of positive chemotaxis	3/402	26/29008	0.00542103	0.0366007	0.0259179	Il16/Cxcl12/S1pr1
GO:1902230	negative regulation of intrinsic apoptotic signaling pathway in response to DNA damage	3/402	26/29008	0.00542103	0.0366007	0.0259179	Marchf7/Cxcl12/Bcl2l1
GO:0070527	platelet aggregation	4/402	51/29008	0.00543532	0.0366381	0.0259443	Plek/Gata1/Prkcq/Dmtn
GO:0051604	protein maturation	11/402	321/29008	0.00549292	0.0369668	0.0261771	Myc/Sorl1/Fcmr/Cyfip2/Casp3/Ctsz/Zmpste24/Ctse/Atp7b/Tfr2/Kel
GO:0044270	cellular nitrogen compound catabolic process	13/402	414/29008	0.00550689	0.0370013	0.0262016	Isg20/Blvrb/Tent5a/Acat1/Rbm38/Gmpr2/Fastkd3/Ampd3/Srsf1/Cant1/Rida/Larp1/Gtpbp2
GO:1901361	organic cyclic compound catabolic process	14/402	463/29008	0.00560833	0.0376225	0.0266414	Isg20/Blvrb/Tent5a/Acat1/Rbm38/Nfe2l2/Gmpr2/Fastkd3/Ampd3/Srsf1/Cant1/Rida/Larp1/Gtpbp2
GO:0043534	blood vessel endothelial cell migration	6/402	116/29008	0.00564278	0.0377931	0.0267622	Anxa1/Mef2c/Nfe2l2/Pik3c2a/Ets1/Sh3bp1
GO:0006140	regulation of nucleotide metabolic process	5/402	82/29008	0.00568643	0.0380246	0.0269261	Myc/Slc4a1/Snca/App/Bcl2l1
GO:0016571	histone methylation	7/402	154/29008	0.00581418	0.0387656	0.0274509	H1f2/Gfi1b/Lmna/Zfp110/Brd4/Rlf/Atrx
GO:0032206	positive regulation of telomere maintenance	4/402	52/29008	0.00582502	0.0387656	0.0274509	Prkcq/Tnks2/Xrcc5/Atrx
GO:0045581	negative regulation of T cell differentiation	4/402	52/29008	0.00582502	0.0387656	0.0274509	Runx3/Tmem131l/Anxa1/Prdx2
GO:0001503	ossification	13/402	417/29008	0.00583897	0.0387967	0.0274729	Ltf/Nfe2/Csgalnact1/Tgfbr3/Runx3/Lmna/Sp3/Mef2c/Gata1/Zmpste24/S1pr1/Sik3/Satb2
GO:0006479	protein methylation	8/402	194/29008	0.00587063	0.0388222	0.027491	H1f2/Gfi1b/Lmna/Zfp110/Brd4/Rlf/Prmt3/Atrx
GO:0008213	protein alkylation	8/402	194/29008	0.00587063	0.0388222	0.027491	H1f2/Gfi1b/Lmna/Zfp110/Brd4/Rlf/Prmt3/Atrx
GO:0030832	regulation of actin filament length	8/402	194/29008	0.00587063	0.0388222	0.027491	Spta1/Cyfip2/Plek/Tpm1/Trim27/Dmtn/Add2/Sh3bp1
GO:0008585	female gonad development	6/402	117/29008	0.0058801	0.0388235	0.0274919	Foxo3/Arid5b/Plekha1/Fancf/Bcl2l1/Arrb1
GO:0044774	mitotic DNA integrity checkpoint signaling	5/402	83/29008	0.00598368	0.039361	0.0278725	Rbm38/Ppp2r5c/Dgkz/Xpc/Babam2
GO:0003094	glomerular filtration	3/402	27/29008	0.00603674	0.039361	0.0278725	Jchain/Aqp1/Ptpro
GO:0006536	glutamate metabolic process	3/402	27/29008	0.00603674	0.039361	0.0278725	Dglucy/Gclm/Gclc
GO:0014887	cardiac muscle adaptation	3/402	27/29008	0.00603674	0.039361	0.0278725	Lmna/Mef2c/Foxo1
GO:0031338	regulation of vesicle fusion	3/402	27/29008	0.00603674	0.039361	0.0278725	Snca/Anxa1/Tbc1d4
GO:0033622	integrin activation	3/402	27/29008	0.00603674	0.039361	0.0278725	Cd24a/Plek/Cxcl12
GO:0050926	regulation of positive chemotaxis	3/402	27/29008	0.00603674	0.039361	0.0278725	Il16/Cxcl12/S1pr1
GO:0060008	Sertoli cell differentiation	3/402	27/29008	0.00603674	0.039361	0.0278725	Hsd17b4/Akap9/Atrx
GO:0071675	regulation of mononuclear cell migration	6/402	118/29008	0.00612462	0.039872	0.0282343	Ccl5/Ccr7/Ninj1/App/Cxcl12/Stk39
GO:0010634	positive regulation of epithelial cell migration	7/402	156/29008	0.00622852	0.0403593	0.0285795	Lcn2/Anxa1/Nfe2l2/Pik3c2a/Ets1/Rab11a/Aqp1
GO:0043392	negative regulation of DNA binding	4/402	53/29008	0.0062329	0.0403593	0.0285795	Gzma/Ddit3/Gata1/Lef1
GO:2000677	regulation of transcription regulatory region DNA binding	4/402	53/29008	0.0062329	0.0403593	0.0285795	Ddit3/Gata1/Zmpste24/Lamtor5
GO:0140694	non-membrane-bounded organelle assembly	12/402	373/29008	0.00623806	0.0403593	0.0285795	Myh10/Mef2c/Tpm1/Mis12/Kif2a/Rrs1/Rab11a/G3bp1/Xrcc5/Arhgef2/Tmem159/Cep76
GO:0030500	regulation of bone mineralization	5/402	84/29008	0.00629171	0.0404564	0.0286482	Nfe2/Mef2c/Gata1/Zmpste24/S1pr1
GO:0032272	negative regulation of protein polymerization	5/402	84/29008	0.00629171	0.0404564	0.0286482	Spta1/Snca/Tpm1/Dmtn/Add2
GO:0032729	positive regulation of interferon-gamma production	5/402	84/29008	0.00629171	0.0404564	0.0286482	Rasgrp1/Cd2/Pde4b/App/Trim27
GO:0043154	negative regulation of cysteine-type endopeptidase activity involved in apoptotic process	5/402	84/29008	0.00629171	0.0404564	0.0286482	Fcmr/Snca/Aqp1/Arrb1/Lamtor5
GO:0045666	positive regulation of neuron differentiation	6/402	119/29008	0.00637646	0.0409385	0.0289895	Ccl5/Mef2c/App/Cxcl12/Zeb1/Arhgef2
GO:0051259	protein complex oligomerization	9/402	240/29008	0.00657937	0.0421349	0.0298367	Ms4a1/Ninj1/Snca/Cryz/Znhit6/App/Ehd4/Cbr4/Hgsnat
GO:0031060	regulation of histone methylation	5/402	85/29008	0.00661069	0.0421349	0.0298367	Gfi1b/Lmna/Zfp110/Brd4/Atrx
GO:0060191	regulation of lipase activity	5/402	85/29008	0.00661069	0.0421349	0.0298367	Ccl5/Itk/Snca/Gna13/Anxa1
GO:0032872	regulation of stress-activated MAPK cascade	8/402	198/29008	0.00661314	0.0421349	0.0298367	Rasgrp1/Hmgcr/App/Foxo1/Zfp110/Mfhas1/Stk39/Mmp8
GO:0043405	regulation of MAP kinase activity	8/402	198/29008	0.00661314	0.0421349	0.0298367	Rasgrp1/Ccr7/Sorl1/Cd24a/Hmgcr/App/Pik3r5/Stk38
GO:0046545	development of primary female sexual characteristics	6/402	120/29008	0.00663574	0.0422146	0.0298932	Foxo3/Arid5b/Plekha1/Fancf/Bcl2l1/Arrb1
GO:0009161	ribonucleoside monophosphate metabolic process	4/402	54/29008	0.00665931	0.0422362	0.0299085	Gmpr2/Ampd3/Adss/Umps
GO:0048255	mRNA stabilization	4/402	54/29008	0.00665931	0.0422362	0.0299085	Tent5a/Rbm38/Srsf1/Larp1
GO:0045061	thymic T cell selection	3/402	28/29008	0.00669254	0.0422548	0.0299217	Cd3d/Ccr7/Cd28
GO:0071480	cellular response to gamma radiation	3/402	28/29008	0.00669254	0.0422548	0.0299217	Zmpste24/Bcl2l1/Xrcc5
GO:0097205	renal filtration	3/402	28/29008	0.00669254	0.0422548	0.0299217	Jchain/Aqp1/Ptpro
GO:0031331	positive regulation of cellular catabolic process	13/402	425/29008	0.00680322	0.0428634	0.0303526	Myc/Foxo3/Snca/Ddit3/App/Foxo1/Mefv/Pik3c2a/Gclc/Rida/Larp1/Pim2/Trim27
GO:0120032	regulation of plasma membrane bounded cell projection assembly	8/402	199/29008	0.0068094	0.0428634	0.0303526	Ccr7/Syne2/Prkcq/Syne1/Septin9/Dmtn/Aqp1/Atp7a
GO:0034250	positive regulation of cellular amide metabolic process	7/402	159/29008	0.00689079	0.0433106	0.0306693	Casp3/Nfe2l2/Fastkd3/Dnajc3/Larp1/Pcif1/Larp4
GO:0030168	platelet activation	5/402	86/29008	0.00694084	0.0435597	0.0308457	Gna13/Plek/Gata1/Prkcq/Dmtn
GO:0019216	regulation of lipid metabolic process	12/402	379/29008	0.00704315	0.0441357	0.0312536	Sorl1/Snca/Lpcat1/Erlin2/Tbl1xr1/Anxa1/App/Dgkz/Pik3ip1/Zmpste24/Cd19/Prmt3
GO:0060612	adipose tissue development	4/402	55/29008	0.0071046	0.0444401	0.0314691	Sorl1/Arid5b/Lmna/Tbl1xr1
GO:0060348	bone development	9/402	243/29008	0.00711296	0.0444401	0.0314691	Meis1/Ltf/Csgalnact1/Ninj1/Mef2c/Tal1/Acp5/Zmpste24/Sik3
GO:0045638	negative regulation of myeloid cell differentiation	5/402	87/29008	0.00728233	0.0454305	0.0321704	Hoxa5/Myc/Meis1/Hoxa7/Cul4a
GO:0006575	cellular modified amino acid metabolic process	8/402	202/29008	0.00742466	0.0461122	0.0326532	Hbb-b2/Serinc5/Nfe2l2/Gclm/Gclc/Mboat2/Hagh/Plod3
GO:0048771	tissue remodeling	8/402	202/29008	0.00742466	0.0461122	0.0326532	Car2/Tgfbr3/Cd24a/Mef2c/Acp5/S1pr1/Atp7a/Gpnmb
GO:0060491	regulation of cell projection assembly	8/402	202/29008	0.00742466	0.0461122	0.0326532	Ccr7/Syne2/Prkcq/Syne1/Septin9/Dmtn/Aqp1/Atp7a
GO:0009314	response to radiation	13/402	430/29008	0.00746737	0.0463088	0.0327924	Myc/Fech/Anxa1/Casp3/Hmgcr/App/Zmpste24/Aqp1/Xpc/Bcl2l1/Xrcc5/Arrb1/Babam2
GO:0043536	positive regulation of blood vessel endothelial cell migration	4/402	56/29008	0.0075691	0.0467319	0.033092	Anxa1/Nfe2l2/Pik3c2a/Ets1
GO:0071470	cellular response to osmotic stress	4/402	56/29008	0.0075691	0.0467319	0.033092	Casp3/Stk39/Aqp1/Xrcc5
GO:0090303	positive regulation of wound healing	4/402	56/29008	0.0075691	0.0467319	0.033092	Anxa1/Prdx2/Nfe2l2/Dmtn
GO:0006469	negative regulation of protein kinase activity	8/402	203/29008	0.00763878	0.0470927	0.0333475	Sorl1/Cdkn1b/Casp3/Hmgcr/Dnajc3/Trim27/Stk38/Ptpro
GO:0002224	toll-like receptor signaling pathway	6/402	124/29008	0.00774973	0.0477064	0.0337821	Ltf/Ninj1/Cd180/App/Mfhas1/Mapkapk3
GO:0044262	cellular carbohydrate metabolic process	10/402	291/29008	0.00777725	0.0477684	0.033826	Csgalnact1/Slc4a1/Snca/Pfkm/Plek/Foxo1/Inpp5a/Zmpste24/Galk2/Ip6k1
GO:0022604	regulation of cell morphogenesis	11/402	337/29008	0.00779403	0.0477684	0.033826	Epb42/Fyn/Spta1/Gna13/Myh10/Anxa1/Tpm1/Zmpste24/Dmtn/Larp4/St6gal1
GO:0071216	cellular response to biotic stimulus	11/402	337/29008	0.00779403	0.0477684	0.033826	Ccl5/Gbp2/Ltf/Pde4b/Cd55/Ddit3/Mef2c/Cd180/Prdx2/Gata1/Zmpste24
GO:0046474	glycerophospholipid biosynthetic process	7/402	163/29008	0.00785337	0.0480617	0.0340337	Lpcat1/Pik3c2a/Dgkz/Pigf/Pip5k1b/Pigh/Ip6k1
GO:0046683	response to organophosphorus	5/402	89/29008	0.00800015	0.0484501	0.0343087	Crem/Dmtn/Aqp1/Akap9/Pklr
GO:0010612	regulation of cardiac muscle adaptation	2/402	10/29008	0.00800943	0.0484501	0.0343087	Lmna/Foxo1
GO:0043353	enucleate erythrocyte differentiation	2/402	10/29008	0.00800943	0.0484501	0.0343087	Sp3/Tspo2
GO:0060215	primitive hemopoiesis	2/402	10/29008	0.00800943	0.0484501	0.0343087	Tal1/Gata1
GO:0060710	chorio-allantoic fusion	2/402	10/29008	0.00800943	0.0484501	0.0343087	Lef1/Vcam1
GO:0090647	modulation of age-related behavioral decline	2/402	10/29008	0.00800943	0.0484501	0.0343087	Baz2b/App
GO:0098883	synapse pruning	2/402	10/29008	0.00800943	0.0484501	0.0343087	C1qa/C1qb
GO:1902732	positive regulation of chondrocyte proliferation	2/402	10/29008	0.00800943	0.0484501	0.0343087	Ltf/Lef1
GO:0000723	telomere maintenance	6/402	125/29008	0.00804805	0.0484693	0.0343223	Myc/Lmna/Prkcq/Tnks2/Xrcc5/Atrx
GO:0031529	ruffle organization	4/402	57/29008	0.00805315	0.0484693	0.0343223	Plek/Plekha1/Tpm1/Sh3bp1
GO:0043647	inositol phosphate metabolic process	4/402	57/29008	0.00805315	0.0484693	0.0343223	Snca/Plek/Inpp5a/Ip6k1
GO:0031098	stress-activated protein kinase signaling cascade	9/402	248/29008	0.00807514	0.0484693	0.0343223	Rasgrp1/Hmgcr/App/Foxo1/Zfp110/Zmpste24/Mfhas1/Stk39/Mmp8
GO:0034655	nucleobase-containing compound catabolic process	12/402	386/29008	0.00808353	0.0484693	0.0343223	Isg20/Tent5a/Acat1/Rbm38/Gmpr2/Fastkd3/Ampd3/Srsf1/Cant1/Rida/Larp1/Gtpbp2
GO:0000470	maturation of LSU-rRNA	3/402	30/29008	0.00812688	0.0484693	0.0343223	Wdr12/Znhit6/Ddx18
GO:0034123	positive regulation of toll-like receptor signaling pathway	3/402	30/29008	0.00812688	0.0484693	0.0343223	Ltf/Ninj1/Mfhas1
GO:0042744	hydrogen peroxide catabolic process	3/402	30/29008	0.00812688	0.0484693	0.0343223	Hbb-b2/Snca/Prdx2
GO:0048596	embryonic camera-type eye morphogenesis	3/402	30/29008	0.00812688	0.0484693	0.0343223	Aldh1a1/Sp3/Zeb1
GO:0030336	negative regulation of cell migration	10/402	293/29008	0.00813996	0.0484693	0.0343223	Tgfbr3/Foxo3/Adgrg1/Gna13/Mef2c/Tpm1/Nfe2l2/Cxcl12/Hoxa7/Adipor2
GO:0051258	protein polymerization	10/402	293/29008	0.00813996	0.0484693	0.0343223	Spta1/Cdkn1b/Snca/Cyfip2/Tppp3/Tpm1/Trim27/Dmtn/Akap9/Add2
GO:0071902	positive regulation of protein serine/threonine kinase activity	8/402	206/29008	0.00830904	0.0494058	0.0349854	Rasgrp1/Ccr7/Ltf/Cdkn1b/Cd24a/Snca/App/Pik3r5
GO:0031109	microtubule polymerization or depolymerization	6/402	126/29008	0.00835454	0.0496058	0.0351271	Cdkn1b/Snca/Tppp3/Ckap2/Akap9/Arhgef2

## Sheet: MPOs_FDR-P<0.05
ID	description	size	overlap	expect	enrichmentRatio	pValue	FDR	geneID
MP:0002429	abnormal blood cell morphology/development	873	68	24.7779	2.74438	4.21885e-15	2.72791e-11	Cd3d;Itk;Il7r;Rasgrp1;Ltb;Myc;Alas2;Ccr7;Meis1;Lck;Klf1;Ms4a1;Epb42;Pou2af1;Nfe2;Slc4a1;Ung;Il2rb;Tgfbr3;Fyn;Runx3;Spta1;Gfi1b;Cpox;Vpreb1;Foxo3;Cd7;Cdkn1b;Lcn2;Cd24a;Fech;Arid5b;Rbm38;Bach2;Cd79a;Sp3;Mef2c;Lat;Prdx2;Tal1;Gata1;Prkcq;S1pr4;Mefv;Ank1;Nfe2l2;Pik3c2a;Spib;Mgat2;Tcf7;Ets1;Cxcl12;Ctse;Tfr2;Ikbkb;Cd19;Dmtn;S1pr1;Zeb1;Pklr;Bcl2l1;Add2;Xrcc5;S1pr5;St6gal1;Eif2ak1;Sin3b;Cd28
MP:0012382	abnormal blood cell physiology	1338	86	37.9758	2.2646	3.51941e-14	1.13782e-10	Ccl5;Gzma;Itk;Il7r;Rasgrp1;Ltb;Myc;Ccr7;Lck;Klf1;Cd48;Ms4a1;Samsn1;Jchain;Pou2af1;Fcmr;Slc4a1;Ung;Pde4b;Il2rb;Ninj1;Fyn;Runx3;Spta1;Foxo3;Cd7;Cdkn1b;Ptprcap;Lcn2;Cd24a;Fut4;Fech;Pfkm;Rhag;Bach2;Ddit3;Marcksl1;Cd79a;Anxa1;Lat;Cd180;Kifap3;Casp3;Tagln2;Plek;Prkcq;Rhd;Milr1;Il16;Mefv;Ank1;Nfe2l2;Pik3c2a;Lair1;Dgkz;Tia1;Spib;Tcf7;Pik3r5;Acp5;Icam2;Ets1;Ampd3;Cxcl12;Ctse;Ikbkb;Cd19;Pim2;Orai2;Mpp1;Pip…
MP:0001545	abnormal hematopoietic system physiology	1404	88	39.849	2.20833	6.92779e-14	1.49317e-10	Ccl5;Gzma;Itk;Il7r;Rasgrp1;Ltb;Myc;Ccr7;Lck;Klf1;Cd48;Ms4a1;Samsn1;Jchain;Pou2af1;Nfe2;Fcmr;Slc4a1;Ung;Pde4b;Il2rb;Ninj1;Fyn;Runx3;Spta1;Foxo3;Cd7;Cdkn1b;Ptprcap;Lcn2;Cd24a;Fut4;Fech;Pfkm;Rhag;Bach2;Ddit3;Marcksl1;Cd79a;Anxa1;Lat;Cd180;Kifap3;Casp3;Tagln2;Plek;Gata1;Prkcq;Rhd;Milr1;Il16;Mefv;Ank1;Nfe2l2;Pik3c2a;Lair1;Dgkz;Tia1;Spib;Tcf7;Pik3r5;Acp5;Icam2;Ets1;Ampd3;Cxcl12;Ctse;Ikbkb;Cd19;Pim2;Ora…
MP:0002123	abnormal definitive hematopoiesis	713	58	20.2367	2.86608	1.13021e-13	1.82698e-10	Cd3d;Itk;Il7r;Rasgrp1;Ltb;Myc;Ccr7;Meis1;Lck;Klf1;Ms4a1;Pou2af1;Slc4a1;Ung;Il2rb;Tgfbr3;Fyn;Runx3;Spta1;Gfi1b;Vpreb1;Cd7;Cdkn1b;Lcn2;Cd24a;Fech;Arid5b;Rbm38;Bach2;Cd79a;Sp3;Mef2c;Lat;Prdx2;Tal1;Gata1;Prkcq;S1pr4;Ank1;Pik3c2a;Spib;Mgat2;Tcf7;Ets1;Cxcl12;Ctse;Ikbkb;Cd19;S1pr1;Zeb1;Pklr;Bcl2l1;Xrcc5;S1pr5;St6gal1;Eif2ak1;Sin3b;Cd28
MP:0013693	abnormal hemopoiesis	743	59	21.0882	2.79777	1.90403e-13	2.46229e-10	Cd3d;Itk;Il7r;Rasgrp1;Ltb;Myc;Alas2;Ccr7;Meis1;Lck;Klf1;Ms4a1;Pou2af1;Slc4a1;Ung;Il2rb;Tgfbr3;Fyn;Runx3;Spta1;Gfi1b;Vpreb1;Cd7;Cdkn1b;Lcn2;Cd24a;Fech;Arid5b;Rbm38;Bach2;Cd79a;Sp3;Mef2c;Lat;Prdx2;Tal1;Gata1;Prkcq;S1pr4;Ank1;Pik3c2a;Spib;Mgat2;Tcf7;Ets1;Cxcl12;Ctse;Ikbkb;Cd19;S1pr1;Zeb1;Pklr;Bcl2l1;Xrcc5;S1pr5;St6gal1;Eif2ak1;Sin3b;Cd28
MP:0003656	abnormal erythrocyte physiology	49	15	1.39074	10.7856	2.84728e-12	3.06842e-09	Klf1;Slc4a1;Spta1;Cd24a;Fech;Pfkm;Rhag;Rhd;Ank1;Nfe2l2;Ampd3;Dmtn;Pklr;Add2;Eif2ak1
MP:0013657	abnormal blood cell morphology	1589	91	45.0998	2.01775	4.57223e-12	4.22344e-09	Cd3d;Itk;Il7r;Rasgrp1;Ltb;Serpinb2;Myc;Alas2;Ccr7;Meis1;Lck;Klf1;Gimap6;Ms4a1;Epb42;Pou2af1;Nfe2;Slc4a1;Ung;Gypa;Il2rb;Tgfbr3;Fyn;Runx3;Spta1;Gfi1b;Cpox;Vpreb1;Foxo3;Cd7;Cdkn1b;Lcn2;Cd24a;Fut4;Fech;Pfkm;Arid5b;Rbm38;Bach2;Cd79a;Sp3;Sdc4;Mef2c;Lat;Prdx2;Tal1;Nol8;Plek;Gata1;Prkcq;Rhd;S1pr4;Mefv;Ank1;Nfe2l2;Pik3c2a;Lair1;Spib;Tbc1d4;Mgat2;Tcf7;Pik3r5;Ets1;Ampd3;Cxcl12;Ctse;Atp7b;Tfr2;Ikbkb;Trrap;Cd…
MP:0002722	abnormal immune system organ morphology	1111	72	31.533	2.28333	6.19571e-12	5.00768e-09	Tgfbi;Itk;Il7r;Rasgrp1;Ltb;Myc;Ccr7;Lck;Klf1;Epb42;Ltf;Pou2af1;Nfe2;Fcmr;Slc4a1;Ung;Il2rb;Tgfbr3;Runx3;Spta1;Cpox;Foxo3;Cd7;Cdkn1b;Ptprcap;Lcn2;Cd24a;Rapgef6;Fech;Pfkm;Arid5b;Rbm38;Bach2;Lmna;Cd79a;Sp3;Lat;Kifap3;Prdx2;Casp3;Tal1;Gata1;Prkcq;Mefv;Ank1;Nfe2l2;Pik3c2a;Lair1;Spib;Tbc1d4;Hivep2;Mgat2;Tcf7;Zmpste24;Ets1;Hgsnat;Tfr2;Cd19;Rras2;Qsox1;Zdhhc13;Zeb1;Pklr;Add2;Slc14a1;Xrcc5;St6gal1;Sp4;Akap…
MP:0003657	abnormal erythrocyte osmotic lysis	29	12	0.823093	14.5792	7.29239e-12	5.23918e-09	Klf1;Slc4a1;Spta1;Cd24a;Fech;Pfkm;Ank1;Ampd3;Dmtn;Pklr;Add2;Eif2ak1
MP:0000689	abnormal spleen morphology	817	59	23.1885	2.54436	1.08915e-11	7.04245e-09	Tgfbi;Il7r;Rasgrp1;Ltb;Myc;Ccr7;Klf1;Epb42;Ltf;Pou2af1;Nfe2;Fcmr;Slc4a1;Ung;Il2rb;Tgfbr3;Spta1;Cpox;Foxo3;Cdkn1b;Lcn2;Cd24a;Rapgef6;Fech;Pfkm;Arid5b;Rbm38;Bach2;Lmna;Cd79a;Lat;Prdx2;Tal1;Gata1;Mefv;Ank1;Nfe2l2;Pik3c2a;Lair1;Spib;Tbc1d4;Mgat2;Ets1;Hgsnat;Tfr2;Cd19;Rras2;Qsox1;Zdhhc13;Zeb1;Pklr;Add2;Slc14a1;Xrcc5;St6gal1;Sp4;Akap12;Cd28;Cep76
MP:0010163	hemolysis	32	12	0.90824	13.2124	2.94011e-11	1.72825e-08	Klf1;Slc4a1;Spta1;Cd24a;Fech;Pfkm;Ank1;Ampd3;Dmtn;Pklr;Add2;Eif2ak1
MP:0005460	abnormal leukopoiesis	521	43	14.7873	2.9079	1.7902e-10	9.64622e-08	Cd3d;Itk;Il7r;Rasgrp1;Ltb;Myc;Ccr7;Lck;Ms4a1;Pou2af1;Ung;Il2rb;Fyn;Runx3;Vpreb1;Cd7;Lcn2;Cd24a;Arid5b;Bach2;Cd79a;Sp3;Lat;Gata1;Prkcq;S1pr4;Ank1;Pik3c2a;Spib;Mgat2;Tcf7;Ets1;Cxcl12;Ctse;Ikbkb;Cd19;S1pr1;Zeb1;Xrcc5;S1pr5;St6gal1;Sin3b;Cd28
MP:0002224	abnormal spleen size	598	46	16.9727	2.71023	3.99665e-10	1.98787e-07	Tgfbi;Il7r;Rasgrp1;Ltb;Myc;Ccr7;Klf1;Epb42;Pou2af1;Nfe2;Slc4a1;Ung;Il2rb;Spta1;Cpox;Foxo3;Cdkn1b;Lcn2;Rapgef6;Fech;Pfkm;Arid5b;Rbm38;Bach2;Lmna;Lat;Prdx2;Tal1;Gata1;Mefv;Ank1;Nfe2l2;Pik3c2a;Tbc1d4;Mgat2;Ets1;Hgsnat;Rras2;Qsox1;Zdhhc13;Zeb1;Pklr;Add2;Slc14a1;Xrcc5;Sp4
MP:0011180	abnormal hematopoietic cell number	1732	91	49.1585	1.85116	5.57883e-10	2.57662e-07	Cd3d;Ccl5;Tgfbi;Itk;Il7r;Rasgrp1;Ltb;Serpinb2;Myc;Alas2;Ccr7;Meis1;Lck;Klf1;Gimap6;Cd48;Isg20;Ms4a1;Samsn1;Jchain;Epb42;Pou2af1;Nfe2;Fcmr;Slc4a1;Il2rb;Fyn;Runx3;Spta1;Gfi1b;Cpox;Vpreb1;Foxo3;Cd7;Cdkn1b;Lcn2;Cd24a;Fut4;Fech;Pfkm;Arid5b;Bach2;Cd79a;Sp3;Lat;Kifap3;Prdx2;Casp3;Tal1;Plek;Gata1;Prkcq;Mefv;Ank1;Nfe2l2;Pik3c2a;Lair1;Dgkz;Tbc1d4;Hivep2;Mgat2;Tcf7;Pik3r5;Ets1;Ampd3;Cxcl12;Ctse;Dnajc3;Atp7b…
MP:0001819	abnormal immune cell physiology	1252	73	35.5349	2.05432	6.22812e-10	2.68474e-07	Ccl5;Gzma;Itk;Il7r;Rasgrp1;Ltb;Myc;Ccr7;Lck;Cd48;Ms4a1;Samsn1;Jchain;Pou2af1;Fcmr;Ung;Pde4b;Il2rb;Ninj1;Fyn;Runx3;Spta1;Foxo3;Cd7;Cdkn1b;Ptprcap;Lcn2;Fut4;Bach2;Ddit3;Marcksl1;Cd79a;Anxa1;Lat;Cd180;Kifap3;Casp3;Tagln2;Prkcq;Milr1;Il16;Mefv;Nfe2l2;Pik3c2a;Lair1;Dgkz;Tia1;Spib;Tcf7;Pik3r5;Acp5;Icam2;Ets1;Cxcl12;Ctse;Ikbkb;Cd19;Pim2;Orai2;Mpp1;Pip5k1b;Trim27;S1pr1;Rras2;Zeb1;Bcl2l1;Xrcc5;S1pr5;Arhge…
MP:0002442	abnormal leukocyte physiology	1228	72	34.8537	2.06578	6.64562e-10	2.68566e-07	Ccl5;Gzma;Itk;Il7r;Rasgrp1;Ltb;Myc;Ccr7;Lck;Cd48;Ms4a1;Samsn1;Jchain;Pou2af1;Fcmr;Ung;Pde4b;Il2rb;Ninj1;Fyn;Runx3;Spta1;Foxo3;Cd7;Cdkn1b;Ptprcap;Lcn2;Fut4;Bach2;Ddit3;Marcksl1;Cd79a;Anxa1;Lat;Cd180;Kifap3;Casp3;Tagln2;Prkcq;Milr1;Il16;Mefv;Nfe2l2;Pik3c2a;Lair1;Dgkz;Tia1;Spib;Tcf7;Pik3r5;Acp5;Icam2;Ets1;Cxcl12;Ctse;Ikbkb;Cd19;Pim2;Orai2;Mpp1;Pip5k1b;Trim27;S1pr1;Rras2;Zeb1;Bcl2l1;Xrcc5;S1pr5;Arhge…
MP:0002421	abnormal cell-mediated immunity	1266	73	35.9322	2.0316	1.03075e-09	3.92048e-07	Ccl5;Gzma;Itk;Il7r;Rasgrp1;Ltb;Myc;Ccr7;Lck;Cd48;Ms4a1;Samsn1;Jchain;Pou2af1;Fcmr;Ung;Pde4b;Il2rb;Ninj1;Fyn;Runx3;Spta1;Foxo3;Cd7;Cdkn1b;Ptprcap;Lcn2;Fut4;Bach2;Ddit3;Marcksl1;Cd79a;Anxa1;Lat;Cd180;Kifap3;Casp3;Tagln2;Prkcq;Milr1;Il16;Mefv;Nfe2l2;Pik3c2a;Lair1;Dgkz;Tia1;Spib;Tcf7;Pik3r5;Acp5;Icam2;Ets1;Cxcl12;Ctse;Ikbkb;Cd19;Pim2;Orai2;Mpp1;Pip5k1b;Trim27;S1pr1;Rras2;Zeb1;Bcl2l1;Xrcc5;S1pr5;Arhge…
MP:0002221	abnormal lymph organ size	804	54	22.8195	2.36639	1.45053e-09	5.21064e-07	Tgfbi;Il7r;Rasgrp1;Ltb;Myc;Ccr7;Lck;Klf1;Epb42;Pou2af1;Nfe2;Slc4a1;Ung;Il2rb;Spta1;Cpox;Foxo3;Cdkn1b;Ptprcap;Lcn2;Rapgef6;Fech;Pfkm;Arid5b;Rbm38;Bach2;Lmna;Sp3;Lat;Kifap3;Prdx2;Tal1;Gata1;Mefv;Ank1;Nfe2l2;Pik3c2a;Tbc1d4;Mgat2;Tcf7;Zmpste24;Ets1;Hgsnat;Rras2;Qsox1;Zdhhc13;Zeb1;Pklr;Add2;Slc14a1;Xrcc5;Sp4;Gtpbp2;Cd28
MP:0002619	abnormal lymphocyte morphology	1157	68	32.8386	2.07074	2.11298e-09	7.19081e-07	Cd3d;Ccl5;Tgfbi;Itk;Il7r;Rasgrp1;Ltb;Serpinb2;Myc;Ccr7;Lck;Gimap6;Cd48;Isg20;Ms4a1;Samsn1;Jchain;Pou2af1;Fcmr;Ung;Il2rb;Fyn;Runx3;Spta1;Vpreb1;Foxo3;Cd7;Cdkn1b;Lcn2;Cd24a;Arid5b;Bach2;Ddit3;Cd79a;Sp3;Lat;Kifap3;Casp3;Gata1;Prkcq;Mefv;Ank1;Nfe2l2;Pik3c2a;Lair1;Dgkz;Spib;Hivep2;Mgat2;Tcf7;Ets1;Cxcl12;Ctse;Dnajc3;Ikbkb;Cd19;Chd9;S1pr1;Rras2;Akap9;Zeb1;Bcl2l1;Prmt3;Xrcc5;S1pr5;St6gal1;Cd28;Vcam1
MP:0002420	abnormal adaptive immunity	1288	73	36.5567	1.9969	2.22994e-09	7.20938e-07	Ccl5;Gzma;Itk;Il7r;Rasgrp1;Ltb;Myc;Ccr7;Lck;Cd48;Ms4a1;Samsn1;Jchain;Pou2af1;Fcmr;Ung;Pde4b;Il2rb;Ninj1;Fyn;Runx3;Spta1;Foxo3;Cd7;Cdkn1b;Ptprcap;Lcn2;Fut4;Bach2;Ddit3;Marcksl1;Cd79a;Anxa1;Lat;Cd180;Kifap3;Casp3;Tagln2;Prkcq;Milr1;Il16;Mefv;Nfe2l2;Pik3c2a;Lair1;Dgkz;Tia1;Spib;Tcf7;Pik3r5;Acp5;Icam2;Ets1;Cxcl12;Ctse;Ikbkb;Cd19;Pim2;Orai2;Mpp1;Pip5k1b;Trim27;S1pr1;Rras2;Zeb1;Bcl2l1;Xrcc5;S1pr5;Arhge…
MP:0011181	increased hematopoietic cell number	1059	64	30.0571	2.12928	2.3937e-09	7.37032e-07	Tgfbi;Itk;Il7r;Rasgrp1;Ltb;Myc;Ccr7;Lck;Klf1;Gimap6;Cd48;Ms4a1;Samsn1;Epb42;Nfe2;Fcmr;Slc4a1;Il2rb;Runx3;Spta1;Cpox;Vpreb1;Foxo3;Cd7;Cdkn1b;Lcn2;Fut4;Fech;Pfkm;Arid5b;Bach2;Cd79a;Lat;Prdx2;Tal1;Gata1;Mefv;Ank1;Nfe2l2;Pik3c2a;Lair1;Dgkz;Mgat2;Tcf7;Pik3r5;Ets1;Ampd3;Ctse;Dnajc3;Atp7b;Cd19;Dmtn;S1pr1;Akap9;Zdhhc13;Zeb1;Pklr;Add2;Prmt3;Xrcc5;Kel;St6gal1;Cd28;Vcam1
MP:0002401	abnormal lymphopoiesis	442	37	12.5451	2.94937	2.64278e-09	7.76736e-07	Cd3d;Itk;Il7r;Rasgrp1;Ltb;Myc;Ccr7;Lck;Ms4a1;Pou2af1;Ung;Il2rb;Fyn;Runx3;Vpreb1;Cd7;Cd24a;Arid5b;Bach2;Cd79a;Sp3;Lat;Prkcq;Spib;Mgat2;Tcf7;Ets1;Cxcl12;Ctse;Ikbkb;Cd19;S1pr1;Zeb1;Xrcc5;S1pr5;St6gal1;Cd28
MP:0004939	abnormal B cell morphology	545	41	15.4685	2.65055	7.85778e-09	2.14308e-06	Tgfbi;Itk;Il7r;Rasgrp1;Ltb;Myc;Ccr7;Ms4a1;Samsn1;Jchain;Pou2af1;Fcmr;Ung;Il2rb;Spta1;Vpreb1;Lcn2;Cd24a;Arid5b;Bach2;Cd79a;Sp3;Lat;Mefv;Pik3c2a;Lair1;Dgkz;Spib;Mgat2;Tcf7;Ets1;Cxcl12;Cd19;S1pr1;Rras2;Akap9;Zeb1;Xrcc5;St6gal1;Cd28;Vcam1
MP:0011182	decreased hematopoietic cell number	1274	71	36.1593	1.96353	8.26332e-09	2.14308e-06	Cd3d;Ccl5;Itk;Il7r;Rasgrp1;Serpinb2;Myc;Alas2;Ccr7;Meis1;Lck;Klf1;Gimap6;Isg20;Ms4a1;Jchain;Epb42;Pou2af1;Nfe2;Fcmr;Slc4a1;Il2rb;Fyn;Runx3;Spta1;Gfi1b;Vpreb1;Foxo3;Lcn2;Cd24a;Fech;Arid5b;Bach2;Cd79a;Sp3;Lat;Kifap3;Casp3;Tal1;Plek;Gata1;Prkcq;Mefv;Ank1;Nfe2l2;Pik3c2a;Lair1;Dgkz;Tbc1d4;Hivep2;Mgat2;Tcf7;Ets1;Cxcl12;Cd19;Chd9;S1pr1;Atp8a1;Rras2;Akap9;Zdhhc13;Zeb1;Fam53b;Pklr;Bcl2l1;Xrcc5;Arrb1;S1pr5…
MP:0000717	abnormal lymphocyte cell number	1067	63	30.2841	2.0803	8.28594e-09	2.14308e-06	Cd3d;Ccl5;Tgfbi;Itk;Il7r;Rasgrp1;Ltb;Serpinb2;Myc;Ccr7;Lck;Gimap6;Cd48;Isg20;Ms4a1;Samsn1;Jchain;Pou2af1;Fcmr;Il2rb;Fyn;Spta1;Vpreb1;Foxo3;Cd7;Cdkn1b;Lcn2;Cd24a;Arid5b;Bach2;Cd79a;Sp3;Lat;Kifap3;Casp3;Gata1;Prkcq;Mefv;Ank1;Nfe2l2;Pik3c2a;Lair1;Dgkz;Hivep2;Mgat2;Tcf7;Ets1;Cxcl12;Ctse;Dnajc3;Cd19;Chd9;S1pr1;Rras2;Akap9;Zeb1;Bcl2l1;Prmt3;Xrcc5;S1pr5;St6gal1;Cd28;Vcam1
MP:0002640	reticulocytosis	71	14	2.01516	6.94735	8.97429e-09	2.23184e-06	Epb42;Slc4a1;Spta1;Foxo3;Fech;Pfkm;Prdx2;Ank1;Nfe2l2;Mgat2;Dmtn;Pklr;Add2;Kel
MP:0003945	abnormal lymphocyte physiology	875	55	24.8347	2.21464	1.07911e-08	2.51732e-06	Ccl5;Gzma;Itk;Il7r;Rasgrp1;Ltb;Myc;Ccr7;Lck;Cd48;Ms4a1;Samsn1;Jchain;Pou2af1;Fcmr;Ung;Il2rb;Fyn;Runx3;Spta1;Foxo3;Cd7;Cdkn1b;Ptprcap;Lcn2;Bach2;Cd79a;Lat;Cd180;Kifap3;Tagln2;Prkcq;Il16;Nfe2l2;Pik3c2a;Lair1;Dgkz;Spib;Tcf7;Ets1;Cxcl12;Ctse;Ikbkb;Cd19;Pim2;Orai2;Trim27;S1pr1;Rras2;Zeb1;Bcl2l1;Xrcc5;S1pr5;Adcy9;Cd28
MP:0000691	enlarged spleen	384	33	10.8989	3.02783	1.09009e-08	2.51732e-06	Tgfbi;Rasgrp1;Ltb;Myc;Ccr7;Klf1;Epb42;Nfe2;Slc4a1;Ung;Il2rb;Spta1;Cpox;Foxo3;Cdkn1b;Lcn2;Rapgef6;Fech;Pfkm;Rbm38;Lat;Prdx2;Tal1;Gata1;Mefv;Ank1;Nfe2l2;Pik3c2a;Mgat2;Hgsnat;Zdhhc13;Pklr;Add2
MP:0008247	abnormal mononuclear cell morphology	1435	76	40.7289	1.866	1.95517e-08	4.35936e-06	Cd3d;Ccl5;Tgfbi;Itk;Il7r;Rasgrp1;Ltb;Hoxa5;Serpinb2;Myc;Ccr7;Lck;Gimap6;Cd48;Isg20;Ms4a1;Samsn1;Jchain;Pou2af1;Nfe2;Fcmr;Ung;Il2rb;Fyn;Runx3;Spta1;Vpreb1;Foxo3;Cd7;Cdkn1b;Lcn2;Cd24a;Fut4;Arid5b;Bach2;Ddit3;Lmna;Cd79a;Sp3;Lat;Kifap3;Casp3;Hsd17b4;Gata1;Prkcq;App;Mefv;Ank1;Nfe2l2;Pik3c2a;Lair1;Dgkz;Spib;Hivep2;Mgat2;Tcf7;Ets1;Cxcl12;Ctse;Dnajc3;Hgsnat;Ikbkb;Cd19;Chd9;S1pr1;Rras2;Akap9;Zdhhc13;Zeb1;…
MP:0011913	abnormal reticulocyte cell number	78	14	2.21384	6.32387	3.19332e-08	6.88267e-06	Epb42;Slc4a1;Spta1;Foxo3;Fech;Pfkm;Prdx2;Ank1;Nfe2l2;Mgat2;Dmtn;Pklr;Add2;Kel
MP:0004952	increased spleen weight	119	17	3.37752	5.03328	3.73487e-08	7.79021e-06	Rasgrp1;Myc;Klf1;Epb42;Spta1;Cdkn1b;Lcn2;Fech;Pfkm;Lat;Prdx2;Tal1;Gata1;Ank1;Nfe2l2;Hgsnat;Add2
MP:0002812	spherocytosis	14	7	0.397355	17.6165	3.98465e-08	8.05148e-06	Epb42;Slc4a1;Spta1;Prdx2;Ank1;Dmtn;Add2
MP:0008037	abnormal T cell morphology	821	51	23.302	2.18865	6.07691e-08	1.19071e-05	Cd3d;Ccl5;Itk;Il7r;Rasgrp1;Myc;Ccr7;Lck;Gimap6;Cd48;Isg20;Pou2af1;Fcmr;Il2rb;Fyn;Runx3;Spta1;Cd7;Cdkn1b;Arid5b;Bach2;Ddit3;Cd79a;Sp3;Lat;Kifap3;Casp3;Prkcq;Mefv;Nfe2l2;Pik3c2a;Lair1;Dgkz;Hivep2;Mgat2;Tcf7;Ets1;Ctse;Dnajc3;Ikbkb;Cd19;Chd9;S1pr1;Rras2;Akap9;Zeb1;Bcl2l1;Prmt3;Xrcc5;Cd28;Vcam1
MP:0004951	abnormal spleen weight	187	21	5.30753	3.95664	6.96929e-08	1.32539e-05	Rasgrp1;Myc;Klf1;Epb42;Spta1;Cdkn1b;Lcn2;Fech;Pfkm;Lat;Prdx2;Tal1;Gata1;Ank1;Nfe2l2;Tbc1d4;Ets1;Hgsnat;Rras2;Add2;Slc14a1
MP:0002424	abnormal reticulocyte morphology	83	14	2.35575	5.94291	7.26364e-08	1.34191e-05	Epb42;Slc4a1;Spta1;Foxo3;Fech;Pfkm;Prdx2;Ank1;Nfe2l2;Mgat2;Dmtn;Pklr;Add2;Kel
MP:0005637	abnormal iron homeostasis	125	17	3.54781	4.79168	7.85404e-08	1.41067e-05	Alas2;Klf1;Epb42;Ltf;Spta1;Rhag;Daam1;Prdx2;Gata1;Rhd;Ank1;Nfe2l2;Myl4;Tfr2;Pklr;Add2;Eif2ak1
MP:0006387	abnormal T cell number	760	48	21.5707	2.22524	9.68181e-08	1.69196e-05	Cd3d;Ccl5;Itk;Il7r;Rasgrp1;Myc;Ccr7;Lck;Gimap6;Cd48;Isg20;Pou2af1;Fcmr;Il2rb;Fyn;Spta1;Cd7;Cdkn1b;Arid5b;Bach2;Cd79a;Sp3;Lat;Kifap3;Casp3;Prkcq;Mefv;Nfe2l2;Pik3c2a;Lair1;Dgkz;Hivep2;Mgat2;Tcf7;Ets1;Ctse;Dnajc3;Cd19;Chd9;S1pr1;Rras2;Akap9;Zeb1;Bcl2l1;Prmt3;Xrcc5;Cd28;Vcam1
MP:0005016	decreased lymphocyte cell number	797	49	22.6209	2.16614	1.59786e-07	2.71889e-05	Cd3d;Ccl5;Itk;Il7r;Rasgrp1;Serpinb2;Myc;Ccr7;Lck;Gimap6;Isg20;Ms4a1;Jchain;Pou2af1;Fcmr;Il2rb;Fyn;Vpreb1;Cd24a;Arid5b;Bach2;Cd79a;Sp3;Lat;Kifap3;Casp3;Gata1;Prkcq;Mefv;Nfe2l2;Pik3c2a;Lair1;Dgkz;Hivep2;Mgat2;Tcf7;Ets1;Cxcl12;Cd19;Chd9;S1pr1;Rras2;Akap9;Zeb1;Bcl2l1;Xrcc5;S1pr5;St6gal1;Cd28
MP:0000716	abnormal immune system cell morphology	1706	83	48.4205	1.71415	1.65048e-07	2.73642e-05	Cd3d;Ccl5;Tgfbi;Itk;Il7r;Rasgrp1;Ltb;Hoxa5;Serpinb2;Myc;Ccr7;Lck;Gimap6;Cd48;Isg20;Ms4a1;Samsn1;Jchain;Pou2af1;Nfe2;Fcmr;Ung;Il2rb;Fyn;Runx3;Spta1;Vpreb1;Foxo3;Cd7;Cdkn1b;Lcn2;Cd24a;Fut4;Arid5b;Bach2;Ddit3;Lmna;Cd79a;Sp3;Lat;Kifap3;Casp3;Hsd17b4;Tal1;Gata1;Prkcq;S1pr4;App;Mefv;Ank1;Nfe2l2;Pik3c2a;Lair1;Dgkz;Spib;Tbc1d4;Hivep2;Mgat2;Tcf7;Pik3r5;Ets1;Ampd3;Cxcl12;Ctse;Dnajc3;Atp7b;Hgsnat;Ikbkb;Cd19…
MP:0000226	abnormal mean corpuscular volume	216	22	6.13062	3.58854	1.93866e-07	3.13385e-05	Gimap6;Epb42;Slc4a1;Spta1;Cpox;Foxo3;Sdc4;Tal1;Nol8;Rhd;Ank1;Tbc1d4;Mgat2;Ampd3;Trrap;Dmtn;Fam53b;Pklr;Add2;Kel;Arrb1;Eif2ak1
MP:0008246	abnormal leukocyte morphology	1687	82	47.8813	1.71257	2.11721e-07	3.339e-05	Cd3d;Ccl5;Tgfbi;Itk;Il7r;Rasgrp1;Ltb;Hoxa5;Serpinb2;Myc;Ccr7;Lck;Gimap6;Cd48;Isg20;Ms4a1;Samsn1;Jchain;Pou2af1;Nfe2;Fcmr;Ung;Il2rb;Fyn;Runx3;Spta1;Vpreb1;Foxo3;Cd7;Cdkn1b;Lcn2;Cd24a;Fut4;Arid5b;Bach2;Ddit3;Lmna;Cd79a;Sp3;Lat;Kifap3;Casp3;Hsd17b4;Tal1;Gata1;Prkcq;App;Mefv;Ank1;Nfe2l2;Pik3c2a;Lair1;Dgkz;Spib;Tbc1d4;Hivep2;Mgat2;Tcf7;Pik3r5;Ets1;Ampd3;Cxcl12;Ctse;Dnajc3;Atp7b;Hgsnat;Ikbkb;Cd19;Chd9;…
MP:0001770	abnormal iron level	120	16	3.4059	4.69773	2.52435e-07	3.88629e-05	Alas2;Klf1;Epb42;Ltf;Spta1;Rhag;Daam1;Prdx2;Gata1;Rhd;Ank1;Nfe2l2;Myl4;Tfr2;Pklr;Add2
MP:0001585	hemolytic anemia	35	9	0.993388	9.05991	3.88148e-07	5.83667e-05	Slc4a1;Il2rb;Spta1;Foxo3;Lat;Prdx2;Ank1;Nfe2l2;Pklr
MP:0005013	increased lymphocyte cell number	609	40	17.2849	2.31415	4.86145e-07	7.14413e-05	Tgfbi;Itk;Il7r;Rasgrp1;Ltb;Myc;Ccr7;Lck;Gimap6;Cd48;Ms4a1;Samsn1;Fcmr;Il2rb;Spta1;Vpreb1;Foxo3;Cd7;Cdkn1b;Lcn2;Arid5b;Bach2;Cd79a;Lat;Ank1;Pik3c2a;Lair1;Dgkz;Tcf7;Ets1;Ctse;Dnajc3;Cd19;S1pr1;Akap9;Zeb1;Prmt3;Xrcc5;Cd28;Vcam1
MP:0001577	anemia	269	24	7.63489	3.14346	6.29719e-07	9.04836e-05	Alas2;Klf1;Epb42;Nfe2;Slc4a1;Il2rb;Spta1;Cpox;Foxo3;Fech;Rbm38;Lat;Prdx2;Tal1;Gata1;Mefv;Ank1;Nfe2l2;Mgat2;Tfr2;Dmtn;Pklr;Add2;Eif2ak1
MP:0000217	abnormal leukocyte cell number	1481	73	42.0345	1.73667	7.60463e-07	0.00010605	Cd3d;Ccl5;Tgfbi;Itk;Il7r;Rasgrp1;Ltb;Serpinb2;Myc;Ccr7;Lck;Gimap6;Cd48;Isg20;Ms4a1;Samsn1;Jchain;Pou2af1;Nfe2;Fcmr;Il2rb;Fyn;Runx3;Spta1;Vpreb1;Foxo3;Cd7;Cdkn1b;Lcn2;Cd24a;Fut4;Arid5b;Bach2;Cd79a;Sp3;Lat;Kifap3;Casp3;Tal1;Gata1;Prkcq;Mefv;Ank1;Nfe2l2;Pik3c2a;Lair1;Dgkz;Tbc1d4;Hivep2;Mgat2;Tcf7;Pik3r5;Ets1;Ampd3;Cxcl12;Ctse;Dnajc3;Atp7b;Cd19;Chd9;S1pr1;Rras2;Akap9;Zdhhc13;Zeb1;Bcl2l1;Prmt3;Xrcc5;S…
MP:0002459	abnormal B cell physiology	550	37	15.6104	2.37022	7.70859e-07	0.00010605	Itk;Rasgrp1;Ltb;Myc;Ccr7;Lck;Ms4a1;Samsn1;Jchain;Pou2af1;Fcmr;Ung;Il2rb;Fyn;Runx3;Spta1;Ptprcap;Bach2;Cd79a;Lat;Cd180;Prkcq;Nfe2l2;Pik3c2a;Lair1;Spib;Ets1;Cxcl12;Ctse;Ikbkb;Cd19;S1pr1;Rras2;Zeb1;Xrcc5;Adcy9;Cd28
MP:0001588	abnormal hemoglobin	376	29	10.6718	2.71744	8.90542e-07	0.000119963	Klf1;Gimap6;Epb42;Nfe2;Slc4a1;Spta1;Foxo3;Lcn2;Fech;Rbm38;Prdx2;Tal1;Rhd;Ank1;Nfe2l2;Pik3c2a;Tbc1d4;Tfr2;Atp8a1;Fam53b;Pklr;Add2;Kel;Arrb1;Fbxo9;Eif2ak1;Gpnmb;Sh3tc2;Sin3b
MP:0008073	abnormal CD4-positive, alpha beta T cell number	359	28	10.1893	2.74798	1.11351e-06	0.000146938	Cd3d;Ccl5;Itk;Il7r;Rasgrp1;Ccr7;Lck;Gimap6;Cd48;Isg20;Il2rb;Spta1;Bach2;Sp3;Lat;Prkcq;Nfe2l2;Pik3c2a;Lair1;Dgkz;Tcf7;Ets1;Dnajc3;Chd9;S1pr1;Akap9;Prmt3;Cd28
MP:0001569	abnormal circulating bilirubin level	75	12	2.12869	5.63728	1.14375e-06	0.000147909	Spta1;Fech;Pfkm;App;Ank1;Nfe2l2;Pik3c2a;Atp7b;Sik3;Zdhhc13;Pklr;Add2
MP:0013663	increased myeloid cell number	222	21	6.30092	3.33285	1.26402e-06	0.000160258	Klf1;Gimap6;Epb42;Slc4a1;Spta1;Cpox;Foxo3;Lcn2;Fech;Pfkm;Bach2;Prdx2;Ank1;Nfe2l2;Pik3c2a;Lair1;Mgat2;Dmtn;Pklr;Add2;Kel
MP:0002452	abnormal professional antigen presenting cell physiology	856	49	24.2954	2.01684	1.34796e-06	0.000167614	Itk;Rasgrp1;Ltb;Myc;Ccr7;Lck;Ms4a1;Samsn1;Jchain;Pou2af1;Fcmr;Ung;Il2rb;Ninj1;Fyn;Runx3;Spta1;Ptprcap;Bach2;Ddit3;Marcksl1;Cd79a;Anxa1;Lat;Cd180;Casp3;Prkcq;Mefv;Nfe2l2;Pik3c2a;Lair1;Tia1;Spib;Acp5;Ets1;Cxcl12;Ctse;Ikbkb;Cd19;Orai2;S1pr1;Rras2;Zeb1;Xrcc5;Arhgef2;St6gal1;Gpnmb;Adcy9;Cd28
MP:0013661	abnormal myeloid cell number	450	32	12.7721	2.50546	1.41046e-06	0.000172076	Serpinb2;Meis1;Klf1;Gimap6;Epb42;Nfe2;Slc4a1;Spta1;Gfi1b;Cpox;Foxo3;Lcn2;Fech;Pfkm;Bach2;Prdx2;Plek;Gata1;Ank1;Nfe2l2;Pik3c2a;Lair1;Mgat2;Dmtn;Atp8a1;Fam53b;Pklr;Bcl2l1;Add2;Kel;Arrb1;Sin3b
MP:0002144	abnormal B cell differentiation	247	22	7.01048	3.13816	1.93549e-06	0.000231757	Il7r;Ltb;Ccr7;Ms4a1;Pou2af1;Ung;Vpreb1;Cd24a;Arid5b;Bach2;Cd79a;Sp3;Lat;Spib;Mgat2;Ets1;Cxcl12;Cd19;Zeb1;Xrcc5;St6gal1;Cd28
MP:0002643	poikilocytosis	32	8	0.90824	8.80824	2.21561e-06	0.000260475	Klf1;Slc4a1;Spta1;Prdx2;Gata1;Ank1;Nfe2l2;Add2
MP:0002461	increased immunoglobulin level	270	23	7.66328	3.00133	2.42179e-06	0.00027963	Itk;Rasgrp1;Ltb;Ccr7;Lck;Samsn1;Jchain;Pou2af1;Fcmr;Ung;Il2rb;Fyn;Runx3;Spta1;Bach2;Cd79a;Lat;Nfe2l2;Pik3c2a;Spib;Ctse;Adcy9;Cd28
MP:0002398	abnormal bone marrow cell morphology/development	463	32	13.1411	2.43511	2.60341e-06	0.000295328	Il7r;Myc;Meis1;Klf1;Nfe2;Slc4a1;Il2rb;Spta1;Gfi1b;Cpox;Lcn2;Fut4;Arid5b;Rbm38;Bach2;Sp3;Lat;Prdx2;Tal1;Gata1;S1pr4;Ank1;Pik3c2a;Lair1;Icam2;Cxcl12;Ctse;Atp7b;Pklr;Bcl2l1;Xrcc5;Sin3b
MP:0013659	abnormal erythroid lineage cell morphology	775	45	21.9964	2.04579	2.68566e-06	0.000297936	Myc;Alas2;Klf1;Gimap6;Epb42;Nfe2;Slc4a1;Gypa;Il2rb;Spta1;Gfi1b;Cpox;Foxo3;Lcn2;Fech;Pfkm;Rbm38;Sp3;Sdc4;Prdx2;Tal1;Nol8;Gata1;Rhd;Ank1;Nfe2l2;Pik3c2a;Tbc1d4;Mgat2;Ampd3;Cxcl12;Tfr2;Trrap;Dmtn;Atp8a1;Fam53b;Pklr;Add2;Kel;Arrb1;Fbxo9;Eif2ak1;Gpnmb;Sh3tc2;Sin3b
MP:0000218	increased leukocyte cell number	903	50	25.6294	1.95088	2.71856e-06	0.000297936	Tgfbi;Itk;Il7r;Rasgrp1;Ltb;Myc;Ccr7;Lck;Gimap6;Cd48;Ms4a1;Samsn1;Nfe2;Fcmr;Il2rb;Spta1;Vpreb1;Foxo3;Cd7;Cdkn1b;Lcn2;Fut4;Arid5b;Bach2;Cd79a;Lat;Gata1;Mefv;Ank1;Nfe2l2;Pik3c2a;Lair1;Dgkz;Tcf7;Pik3r5;Ets1;Ampd3;Ctse;Dnajc3;Atp7b;Cd19;S1pr1;Akap9;Zdhhc13;Zeb1;Prmt3;Xrcc5;St6gal1;Cd28;Vcam1
MP:0013658	abnormal myeloid cell morphology	1537	73	43.6239	1.67339	3.12814e-06	0.000333599	Rasgrp1;Hoxa5;Serpinb2;Myc;Alas2;Ccr7;Meis1;Klf1;Gimap6;Epb42;Nfe2;Slc4a1;Gypa;Il2rb;Runx3;Spta1;Gfi1b;Cpox;Foxo3;Lcn2;Fut4;Fech;Pfkm;Rbm38;Bach2;Lmna;Sp3;Sdc4;Lat;Prdx2;Hsd17b4;Tal1;Nol8;Plek;Gata1;Rhd;S1pr4;App;Mefv;Ank1;Nfe2l2;Pik3c2a;Lair1;Tbc1d4;Mgat2;Tcf7;Pik3r5;Icam2;Ampd3;Cxcl12;Ctse;Atp7b;Hgsnat;Tfr2;Trrap;Cd19;Dmtn;Atp8a1;Zdhhc13;Zeb1;Fam53b;Pklr;Bcl2l1;Add2;Kel;Arrb1;Fbxo9;St6gal1;Eif2…
MP:0008807	increased liver iron level	24	7	0.68118	10.2763	3.14716e-06	0.000333599	Klf1;Ltf;Spta1;Ank1;Nfe2l2;Tfr2;Add2
MP:0008075	decreased CD4-positive, alpha beta T cell number	217	20	6.159	3.24728	3.40921e-06	0.000355548	Cd3d;Ccl5;Itk;Il7r;Rasgrp1;Ccr7;Lck;Gimap6;Isg20;Bach2;Sp3;Lat;Prkcq;Nfe2l2;Lair1;Dgkz;Tcf7;Ets1;Chd9;Cd28
MP:0000701	abnormal lymph node size	181	18	5.13723	3.50383	3.64747e-06	0.000374358	Il7r;Rasgrp1;Myc;Ccr7;Ung;Il2rb;Spta1;Foxo3;Ptprcap;Lat;Mefv;Ank1;Nfe2l2;Pik3c2a;Mgat2;Zeb1;Xrcc5;Gtpbp2
MP:0002432	abnormal CD4-positive, alpha beta T cell morphology	404	29	11.4665	2.5291	3.78698e-06	0.000382603	Cd3d;Ccl5;Itk;Il7r;Rasgrp1;Ccr7;Lck;Gimap6;Cd48;Isg20;Il2rb;Spta1;Bach2;Sp3;Lat;Prkcq;Nfe2l2;Pik3c2a;Lair1;Dgkz;Hivep2;Tcf7;Ets1;Dnajc3;Chd9;S1pr1;Akap9;Prmt3;Cd28
MP:0005636	abnormal mineral homeostasis	477	32	13.5385	2.36364	4.88631e-06	0.000486075	Car2;Alas2;Klf1;Gimap6;Epb42;Ltf;Slc4a1;Spta1;Cyfip2;Rhag;Lmna;Daam1;Prdx2;Gata1;Rhd;Ank1;Nfe2l2;Actr6;Pik3c2a;Mgat2;Myl4;Atp7b;Tfr2;Trrap;Stk39;Akap9;Pklr;Add2;Atp7a;Kel;Eif2ak1;Slc2a9
MP:0002416	abnormal proerythroblast morphology	59	10	1.67457	5.97169	5.30745e-06	0.00051997	Klf1;Slc4a1;Spta1;Cpox;Lcn2;Prdx2;Gata1;Ank1;Cxcl12;Pklr
MP:0002444	abnormal T cell physiology	526	34	14.9292	2.27742	5.45215e-06	0.000526173	Ccl5;Gzma;Itk;Il7r;Rasgrp1;Myc;Ccr7;Lck;Cd48;Samsn1;Pou2af1;Fcmr;Il2rb;Fyn;Spta1;Foxo3;Cd7;Cdkn1b;Ptprcap;Lcn2;Lat;Kifap3;Tagln2;Prkcq;Il16;Dgkz;Tcf7;Ets1;Pim2;Orai2;Trim27;Rras2;Bcl2l1;Cd28
MP:0002458	abnormal B cell number	483	32	13.7087	2.33428	6.34119e-06	0.000602973	Tgfbi;Itk;Il7r;Rasgrp1;Myc;Ms4a1;Samsn1;Jchain;Pou2af1;Fcmr;Il2rb;Spta1;Vpreb1;Lcn2;Cd24a;Bach2;Cd79a;Lat;Mefv;Pik3c2a;Lair1;Dgkz;Tcf7;Ets1;Cxcl12;Cd19;S1pr1;Rras2;Akap9;Zeb1;St6gal1;Vcam1
MP:0005095	decreased T cell proliferation	153	16	4.34252	3.68449	6.70342e-06	0.000628179	Ccl5;Itk;Rasgrp1;Myc;Lck;Cd48;Il2rb;Fyn;Cdkn1b;Ptprcap;Lat;Prkcq;Ets1;Pim2;Bcl2l1;Cd28
MP:0008171	abnormal mature B cell morphology	486	32	13.7939	2.31987	7.20934e-06	0.000665937	Tgfbi;Itk;Il7r;Rasgrp1;Myc;Ms4a1;Samsn1;Jchain;Pou2af1;Fcmr;Il2rb;Spta1;Vpreb1;Lcn2;Cd24a;Bach2;Cd79a;Lat;Mefv;Pik3c2a;Lair1;Dgkz;Tcf7;Ets1;Cxcl12;Cd19;S1pr1;Rras2;Akap9;Zeb1;St6gal1;Vcam1
MP:0000192	abnormal mineral level	464	31	13.1695	2.35393	7.55467e-06	0.000684548	Car2;Alas2;Klf1;Gimap6;Epb42;Ltf;Slc4a1;Spta1;Cyfip2;Rhag;Lmna;Daam1;Prdx2;Gata1;Rhd;Ank1;Nfe2l2;Actr6;Pik3c2a;Mgat2;Myl4;Atp7b;Tfr2;Trrap;Stk39;Akap9;Pklr;Add2;Atp7a;Kel;Slc2a9
MP:0005018	decreased T cell number	558	35	15.8374	2.20995	7.62256e-06	0.000684548	Cd3d;Ccl5;Itk;Il7r;Rasgrp1;Myc;Ccr7;Lck;Gimap6;Isg20;Pou2af1;Il2rb;Fyn;Arid5b;Bach2;Cd79a;Sp3;Lat;Kifap3;Casp3;Prkcq;Mefv;Nfe2l2;Lair1;Dgkz;Hivep2;Mgat2;Tcf7;Ets1;Chd9;Rras2;Zeb1;Bcl2l1;Xrcc5;Cd28
MP:0002874	decreased hemoglobin content	155	16	4.39929	3.63695	7.92709e-06	0.000702145	Klf1;Epb42;Nfe2;Slc4a1;Spta1;Fech;Rbm38;Prdx2;Tal1;Rhd;Ank1;Nfe2l2;Pik3c2a;Pklr;Add2;Sin3b
MP:0005010	abnormal CD8-positive, alpha beta T cell morphology	333	25	9.45137	2.64512	8.44732e-06	0.000738113	Cd3d;Itk;Il7r;Rasgrp1;Lck;Gimap6;Il2rb;Runx3;Spta1;Bach2;Lat;Prkcq;Pik3c2a;Lair1;Dgkz;Hivep2;Tcf7;Ets1;Dnajc3;Ikbkb;Cd19;S1pr1;Akap9;Zeb1;Prmt3
MP:0012762	abnormal alpha-beta T cell morphology	610	37	17.3133	2.13708	8.79e-06	0.000757815	Cd3d;Ccl5;Itk;Il7r;Rasgrp1;Ccr7;Lck;Gimap6;Cd48;Isg20;Il2rb;Runx3;Spta1;Cd7;Arid5b;Bach2;Cd79a;Sp3;Lat;Prkcq;Nfe2l2;Pik3c2a;Lair1;Dgkz;Hivep2;Tcf7;Ets1;Ctse;Dnajc3;Ikbkb;Cd19;Chd9;S1pr1;Akap9;Zeb1;Prmt3;Cd28
MP:0020180	abnormal IgM level	193	18	5.47782	3.28598	9.01649e-06	0.000767113	Rasgrp1;Ltb;Lck;Samsn1;Jchain;Pou2af1;Fcmr;Ung;Fyn;Bach2;Cd79a;Lat;Nfe2l2;Pik3c2a;Spib;Cd19;Zeb1;Cd28
MP:0008080	abnormal CD8-positive, alpha-beta T cell differentiation	19	6	0.539268	11.1262	9.84447e-06	0.000816082	Itk;Rasgrp1;Lck;Runx3;Ets1;Ikbkb
MP:0011178	increased erythroblast number	19	6	0.539268	11.1262	9.84447e-06	0.000816082	Klf1;Spta1;Cpox;Lcn2;Ank1;Pklr
MP:0005640	abnormal mean corpuscular hemoglobin concentration	78	11	2.21384	4.96875	1.13609e-05	0.000929864	Epb42;Spta1;Tal1;Rhd;Ank1;Atp8a1;Add2;Kel;Fbxo9;Gpnmb;Sh3tc2
MP:0000208	decreased hematocrit	160	16	4.5412	3.5233	1.19023e-05	0.000951875	Klf1;Epb42;Slc4a1;Spta1;Fech;Pfkm;Rbm38;Prdx2;Tal1;Gata1;Ank1;Nfe2l2;Pik3c2a;Dmtn;Pklr;Add2
MP:0002447	abnormal erythrocyte morphology	718	41	20.3786	2.01191	1.19242e-05	0.000951875	Klf1;Gimap6;Epb42;Nfe2;Slc4a1;Gypa;Spta1;Gfi1b;Cpox;Foxo3;Lcn2;Fech;Pfkm;Rbm38;Sp3;Sdc4;Prdx2;Tal1;Nol8;Gata1;Rhd;Ank1;Nfe2l2;Pik3c2a;Tbc1d4;Mgat2;Ampd3;Tfr2;Trrap;Dmtn;Atp8a1;Fam53b;Pklr;Add2;Kel;Arrb1;Fbxo9;Eif2ak1;Gpnmb;Sh3tc2;Sin3b
MP:0002494	increased IgM level	110	13	3.12208	4.1639	1.32624e-05	0.00104579	Rasgrp1;Ltb;Lck;Samsn1;Pou2af1;Fcmr;Ung;Fyn;Bach2;Lat;Nfe2l2;Pik3c2a;Spib
MP:0005015	increased T cell number	410	28	11.6368	2.40615	1.43274e-05	0.00111615	Itk;Il7r;Rasgrp1;Ccr7;Lck;Cd48;Fcmr;Il2rb;Spta1;Cd7;Cdkn1b;Arid5b;Bach2;Lat;Pik3c2a;Lair1;Dgkz;Ets1;Ctse;Dnajc3;Cd19;S1pr1;Akap9;Zeb1;Prmt3;Xrcc5;Cd28;Vcam1
MP:0005094	abnormal T cell proliferation	260	21	7.37945	2.84574	1.52888e-05	0.0011733	Ccl5;Itk;Il7r;Rasgrp1;Myc;Lck;Cd48;Samsn1;Il2rb;Fyn;Spta1;Foxo3;Cdkn1b;Ptprcap;Lat;Prkcq;Dgkz;Ets1;Pim2;Bcl2l1;Cd28
MP:0000221	decreased leukocyte cell number	1042	53	29.5746	1.79208	1.55931e-05	0.0011733	Cd3d;Ccl5;Itk;Il7r;Rasgrp1;Serpinb2;Myc;Ccr7;Lck;Gimap6;Isg20;Ms4a1;Jchain;Pou2af1;Fcmr;Il2rb;Fyn;Vpreb1;Cd24a;Arid5b;Bach2;Cd79a;Sp3;Lat;Kifap3;Casp3;Tal1;Gata1;Prkcq;Mefv;Nfe2l2;Pik3c2a;Lair1;Dgkz;Tbc1d4;Hivep2;Mgat2;Tcf7;Ets1;Cxcl12;Cd19;Chd9;S1pr1;Rras2;Akap9;Zdhhc13;Zeb1;Bcl2l1;Xrcc5;S1pr5;St6gal1;Sin3b;Cd28
MP:0002339	abnormal lymph node morphology	281	22	7.97548	2.75845	1.56053e-05	0.0011733	Il7r;Rasgrp1;Ltb;Myc;Ccr7;Pou2af1;Ung;Il2rb;Runx3;Spta1;Foxo3;Ptprcap;Lat;Mefv;Ank1;Nfe2l2;Pik3c2a;Mgat2;Rras2;Zeb1;Xrcc5;Gtpbp2
MP:0008739	abnormal spleen iron level	30	7	0.851475	8.22103	1.59934e-05	0.00118866	Klf1;Epb42;Ltf;Spta1;Ank1;Tfr2;Add2
MP:0002813	microcytosis	21	6	0.596033	10.0666	1.87676e-05	0.00137899	Nfe2;Slc4a1;Spta1;Ank1;Dmtn;Add2
MP:0008077	abnormal CD8-positive, alpha-beta T cell number	306	23	8.68505	2.64823	1.92728e-05	0.0014002	Cd3d;Itk;Il7r;Rasgrp1;Lck;Gimap6;Il2rb;Spta1;Bach2;Lat;Prkcq;Pik3c2a;Lair1;Dgkz;Hivep2;Tcf7;Ets1;Dnajc3;Cd19;S1pr1;Akap9;Zeb1;Prmt3
MP:0000702	enlarged lymph nodes	131	14	3.71811	3.76536	1.98398e-05	0.00142538	Rasgrp1;Myc;Ung;Il2rb;Spta1;Foxo3;Ptprcap;Lat;Mefv;Ank1;Nfe2l2;Pik3c2a;Mgat2;Gtpbp2
MP:0008738	abnormal liver iron level	31	7	0.879858	7.95583	2.01614e-05	0.00143257	Klf1;Ltf;Spta1;Ank1;Nfe2l2;Tfr2;Add2
MP:0020174	abnormal IgG level	352	25	9.99064	2.50234	2.18919e-05	0.00153862	Rasgrp1;Ltb;Ccr7;Lck;Samsn1;Jchain;Pou2af1;Fcmr;Ung;Il2rb;Fyn;Spta1;Bach2;Cd79a;Lat;Cd180;Prkcq;Nfe2l2;Pik3c2a;Lair1;Spib;Cd19;Zeb1;Adcy9;Cd28
MP:0002590	increased mean corpuscular volume	133	14	3.77487	3.70873	2.35769e-05	0.00162446	Slc4a1;Spta1;Foxo3;Sdc4;Nol8;Tbc1d4;Mgat2;Ampd3;Trrap;Fam53b;Pklr;Kel;Arrb1;Eif2ak1
MP:0005014	increased B cell number	247	20	7.01048	2.85287	2.36157e-05	0.00162446	Tgfbi;Itk;Rasgrp1;Myc;Ms4a1;Samsn1;Fcmr;Il2rb;Spta1;Vpreb1;Lcn2;Bach2;Cd79a;Lat;Pik3c2a;Lair1;Dgkz;Tcf7;Ets1;Vcam1
MP:0012765	decreased alpha-beta T cell number	316	23	8.96887	2.56443	3.21343e-05	0.00218716	Cd3d;Ccl5;Itk;Il7r;Rasgrp1;Ccr7;Lck;Gimap6;Isg20;Il2rb;Bach2;Sp3;Lat;Prkcq;Nfe2l2;Lair1;Dgkz;Hivep2;Tcf7;Ets1;Chd9;Zeb1;Cd28
MP:0005344	increased circulating bilirubin level	58	9	1.64619	5.46719	3.30314e-05	0.0022248	Spta1;Fech;Pfkm;Ank1;Nfe2l2;Sik3;Zdhhc13;Pklr;Add2
MP:0008801	abnormal erythroid progenitor cell morphology	88	11	2.49766	4.40412	3.63571e-05	0.00242356	Myc;Slc4a1;Il2rb;Spta1;Lcn2;Sp3;Tal1;Gata1;Ank1;Pklr;Sin3b
MP:0004147	increased porphyrin level	15	5	0.425738	11.7443	4.22434e-05	0.00275905	Spta1;Cpox;Hmbs;Fech;Ank1
MP:0011989	abnormal porphyrin level	15	5	0.425738	11.7443	4.22434e-05	0.00275905	Spta1;Cpox;Hmbs;Fech;Ank1
MP:0011176	abnormal erythroblast morphology	35	7	0.993388	7.04659	4.67787e-05	0.00302471	Klf1;Slc4a1;Spta1;Cpox;Lcn2;Ank1;Pklr
MP:0008195	abnormal professional antigen presenting cell morphology	814	43	23.1034	1.8612	4.72575e-05	0.00302541	Tgfbi;Itk;Il7r;Rasgrp1;Hoxa5;Myc;Ccr7;Ms4a1;Samsn1;Jchain;Pou2af1;Nfe2;Fcmr;Il2rb;Runx3;Spta1;Vpreb1;Lcn2;Cd24a;Bach2;Lmna;Cd79a;Lat;Hsd17b4;Gata1;App;Mefv;Nfe2l2;Pik3c2a;Lair1;Dgkz;Tcf7;Ets1;Cxcl12;Hgsnat;Cd19;S1pr1;Rras2;Akap9;Zdhhc13;Zeb1;St6gal1;Vcam1
MP:0001765	abnormal ion homeostasis	584	34	16.5754	2.05123	4.86628e-05	0.00308484	Car2;Alas2;Klf1;Gimap6;Epb42;Ltf;Slc4a1;Spta1;Cyfip2;Rhag;Lmna;Daam1;Prdx2;Gata1;Rhd;Ank1;Nfe2l2;Actr6;Pik3c2a;Mgat2;Myl4;Atp7b;Tfr2;Trrap;Stk39;Aqp1;Akap9;Pklr;Add2;Atp7a;Kel;Eif2ak1;Slc2a9;Adcy9
MP:0012763	abnormal alpha-beta T cell number	512	31	14.5318	2.13325	5.17489e-05	0.0032404	Cd3d;Ccl5;Itk;Il7r;Rasgrp1;Ccr7;Lck;Gimap6;Cd48;Isg20;Il2rb;Spta1;Bach2;Sp3;Lat;Prkcq;Nfe2l2;Pik3c2a;Lair1;Dgkz;Hivep2;Tcf7;Ets1;Dnajc3;Cd19;Chd9;S1pr1;Akap9;Zeb1;Prmt3;Cd28
MP:0002435	abnormal effector T cell morphology	586	34	16.6321	2.04423	5.2119e-05	0.0032404	Cd3d;Ccl5;Itk;Il7r;Rasgrp1;Ccr7;Lck;Gimap6;Cd48;Isg20;Il2rb;Runx3;Spta1;Arid5b;Bach2;Sp3;Lat;Prkcq;Nfe2l2;Pik3c2a;Lair1;Dgkz;Hivep2;Tcf7;Ets1;Dnajc3;Ikbkb;Cd19;Chd9;S1pr1;Akap9;Zeb1;Prmt3;Cd28
MP:0013662	decreased myeloid cell number	307	22	8.71343	2.52484	6.04896e-05	0.00372501	Serpinb2;Meis1;Klf1;Epb42;Nfe2;Slc4a1;Spta1;Gfi1b;Foxo3;Lcn2;Fech;Plek;Gata1;Ank1;Nfe2l2;Pik3c2a;Atp8a1;Fam53b;Pklr;Bcl2l1;Arrb1;Sin3b
MP:0001828	abnormal T cell activation	286	21	8.1174	2.58704	6.28626e-05	0.00383462	Ccl5;Itk;Il7r;Rasgrp1;Myc;Lck;Cd48;Samsn1;Il2rb;Fyn;Spta1;Foxo3;Cdkn1b;Ptprcap;Lat;Prkcq;Dgkz;Ets1;Pim2;Bcl2l1;Cd28
MP:0020175	abnormal IgG1 level	184	16	5.22238	3.06374	6.70749e-05	0.00405333	Rasgrp1;Ltb;Ccr7;Lck;Pou2af1;Fcmr;Il2rb;Bach2;Cd79a;Lat;Lair1;Spib;Cd19;Zeb1;Adcy9;Cd28
MP:0000703	abnormal thymus morphology	424	27	12.0342	2.24361	6.94683e-05	0.00415909	Itk;Il7r;Rasgrp1;Ccr7;Lck;Ung;Il2rb;Cd7;Cdkn1b;Lcn2;Arid5b;Lmna;Sp3;Lat;Kifap3;Casp3;Prkcq;Ank1;Lair1;Hivep2;Tcf7;Zmpste24;Ets1;Zeb1;Xrcc5;Sp4;Cd28
MP:0004917	abnormal T cell selection	26	6	0.737945	8.13069	7.06489e-05	0.00417457	Itk;Rasgrp1;Il2rb;Fyn;Lat;Prkcq
MP:0005563	abnormal hemoglobin content	225	18	6.38606	2.81864	7.1018e-05	0.00417457	Klf1;Epb42;Nfe2;Slc4a1;Spta1;Fech;Rbm38;Prdx2;Tal1;Rhd;Ank1;Nfe2l2;Pik3c2a;Tfr2;Pklr;Add2;Kel;Sin3b
MP:0001800	abnormal humoral immune response	497	30	14.1061	2.12674	7.27913e-05	0.00424026	Itk;Rasgrp1;Ltb;Ccr7;Lck;Samsn1;Jchain;Pou2af1;Fcmr;Ung;Il2rb;Fyn;Cd55;Runx3;Spta1;Bach2;Cd79a;Lat;Cd180;Prkcq;Nfe2l2;Pik3c2a;Lair1;Spib;Ctse;Cd19;Zeb1;Xrcc5;Adcy9;Cd28
MP:0002596	abnormal hematocrit	226	18	6.41445	2.80617	7.52196e-05	0.00434259	Klf1;Epb42;Slc4a1;Spta1;Lcn2;Fech;Pfkm;Rbm38;Prdx2;Tal1;Gata1;Ank1;Nfe2l2;Pik3c2a;Tbc1d4;Dmtn;Pklr;Add2
MP:0000245	abnormal erythropoiesis	112	12	3.17884	3.77496	7.59801e-05	0.00434767	Klf1;Spta1;Gfi1b;Lcn2;Fech;Sp3;Prdx2;Tal1;Gata1;Ank1;Pklr;Eif2ak1
MP:0002145	abnormal T cell differentiation	272	20	7.72004	2.59066	9.23474e-05	0.00523788	Cd3d;Itk;Il7r;Rasgrp1;Myc;Lck;Il2rb;Fyn;Runx3;Cd7;Arid5b;Cd79a;Lat;Prkcq;Tcf7;Ets1;Ctse;Ikbkb;Zeb1;Xrcc5
MP:0008217	abnormal B cell activation	151	14	4.28576	3.26663	9.63472e-05	0.00541204	Myc;Ccr7;Samsn1;Pou2af1;Il2rb;Spta1;Ptprcap;Cd79a;Lat;Spib;Ets1;Cd19;Rras2;Zeb1
MP:0003135	increased erythroid progenitor cell number	39	7	1.10692	6.32387	9.70919e-05	0.00541204	Il2rb;Spta1;Lcn2;Gata1;Ank1;Pklr;Sin3b
MP:0005565	increased blood urea nitrogen level	152	14	4.31414	3.24514	0.000103466	0.00571805	Gimap6;Slc4a1;Blvrb;Arid5b;Sdc4;Daam1;Lat;App;Ank1;Pik3c2a;Hgsnat;Atp8a1;Zdhhc13;Slc14a1
MP:0011177	abnormal erythroblast number	28	6	0.79471	7.54992	0.000110215	0.00603939	Klf1;Spta1;Cpox;Lcn2;Ank1;Pklr
MP:0008809	increased spleen iron level	18	5	0.510885	9.78694	0.000112371	0.00610581	Klf1;Epb42;Ank1;Tfr2;Add2
MP:0008810	increased circulating iron level	40	7	1.1353	6.16577	0.000114866	0.00615809	Ltf;Spta1;Rhag;Daam1;Rhd;Myl4;Tfr2
MP:0002490	abnormal immunoglobulin level	461	28	13.0843	2.13996	0.000115238	0.00615809	Itk;Rasgrp1;Ltb;Ccr7;Lck;Samsn1;Jchain;Pou2af1;Fcmr;Ung;Il2rb;Fyn;Runx3;Spta1;Bach2;Cd79a;Lat;Cd180;Prkcq;Nfe2l2;Pik3c2a;Lair1;Spib;Ctse;Cd19;Zeb1;Adcy9;Cd28
MP:0008954	abnormal cellular hemoglobin content	10	4	0.283825	14.0932	0.000116529	0.00617604	Spta1;Ank1;Tfr2;Kel
MP:0002408	abnormal double-positive T cell morphology	136	13	3.86002	3.36786	0.000125355	0.0065898	Il7r;Rasgrp1;Lck;Il2rb;Runx3;Cd7;Arid5b;Cd79a;Lat;Tcf7;Ets1;Ctse;Zeb1
MP:0002357	abnormal spleen white pulp morphology	258	19	7.32269	2.59468	0.000135586	0.00707017	Ltb;Ccr7;Pou2af1;Fcmr;Il2rb;Tgfbr3;Rbm38;Bach2;Cd79a;Lat;Gata1;Mefv;Lair1;Spib;Cd19;Rras2;Zeb1;St6gal1;Cd28
MP:0006042	increased apoptosis	623	34	17.6823	1.92283	0.000172327	0.00891414	Tgfbi;Myc;Pou2af1;Hltf;Fcmr;Ivns1abp;C1qa;Myh10;Zbtb18;Ugcg;Kifap3;Casp3;Tal1;Prkcq;Mga;Ppp2r5c;Nfe2l2;Gclm;Spib;Fryl;Gclc;Ehd4;Ets1;Cxcl12;Ikbkb;G3bp1;S1pr1;Zdhhc13;Arid3b;Bcl2l1;Xrcc5;Atp7a;Babam2;Cd28
MP:0000314	schistocytosis	11	4	0.312208	12.812	0.000179039	0.00911547	Spta1;Prdx2;Ank1;Nfe2l2
MP:0005639	hemosiderosis	11	4	0.312208	12.812	0.000179039	0.00911547	Spta1;Prdx2;Ank1;Pklr
MP:0002875	decreased erythrocyte cell number	181	15	5.13723	2.91986	0.000193426	0.00977102	Klf1;Epb42;Slc4a1;Spta1;Gfi1b;Foxo3;Fech;Gata1;Ank1;Nfe2l2;Pik3c2a;Atp8a1;Fam53b;Pklr;Sin3b
MP:0012556	increased cell death	630	34	17.881	1.90146	0.000212883	0.0106705	Tgfbi;Myc;Pou2af1;Hltf;Fcmr;Ivns1abp;C1qa;Myh10;Zbtb18;Ugcg;Kifap3;Casp3;Tal1;Prkcq;Mga;Ppp2r5c;Nfe2l2;Gclm;Spib;Fryl;Gclc;Ehd4;Ets1;Cxcl12;Ikbkb;G3bp1;S1pr1;Zdhhc13;Arid3b;Bcl2l1;Xrcc5;Atp7a;Babam2;Cd28
MP:0002591	decreased mean corpuscular volume	90	10	2.55443	3.91477	0.000222821	0.0110828	Gimap6;Epb42;Slc4a1;Spta1;Cpox;Tal1;Rhd;Ank1;Dmtn;Add2
MP:0005097	polychromatophilia	32	6	0.90824	6.60618	0.000240983	0.0118946	Klf1;Slc4a1;Spta1;Fech;Gata1;Ank1
MP:0008079	decreased CD8-positive, alpha-beta T cell number	206	16	5.8468	2.73654	0.000251346	0.0123121	Cd3d;Itk;Il7r;Rasgrp1;Lck;Gimap6;Il2rb;Bach2;Lat;Prkcq;Lair1;Dgkz;Hivep2;Tcf7;Ets1;Zeb1
MP:0001859	kidney inflammation	146	13	4.14385	3.13718	0.000255399	0.0124166	Car2;Rasgrp1;Spta1;Foxo3;C1qa;Arid5b;Lat;Ank1;Nfe2l2;Pik3c2a;Fryl;Mgat2;Slc2a9
MP:0005642	decreased mean corpuscular hemoglobin concentration	46	7	1.3056	5.36154	0.000285155	0.0137598	Spta1;Tal1;Rhd;Ank1;Kel;Fbxo9;Sh3tc2
MP:0008742	abnormal kidney iron level	13	4	0.368973	10.8409	0.000370854	0.0176319	Klf1;Spta1;Ank1;Add2
MP:0010375	increased kidney iron level	13	4	0.368973	10.8409	0.000370854	0.0176319	Klf1;Spta1;Ank1;Add2
MP:0008782	increased B cell apoptosis	23	5	0.652798	7.65934	0.000392795	0.0185388	Myc;Pou2af1;Spib;Ets1;Cxcl12
MP:0004230	abnormal embryonic erythrocyte morphology	35	6	0.993388	6.03994	0.00040189	0.0187852	Myc;Alas2;Klf1;Gfi1b;Tal1;Gata1
MP:0011762	renal/urinary system inflammation	153	13	4.34252	2.99365	0.000403826	0.0187852	Car2;Rasgrp1;Spta1;Foxo3;C1qa;Arid5b;Lat;Ank1;Nfe2l2;Pik3c2a;Fryl;Mgat2;Slc2a9
MP:0005096	erythroblastosis	6	3	0.170295	17.6165	0.000424552	0.0194714	Klf1;Spta1;Ank1
MP:0008050	decreased memory T cell number	64	8	1.81648	4.40412	0.000424601	0.0194714	Itk;Il7r;Myc;Il2rb;Bach2;Ets1;Rras2;Bcl2l1
MP:0013701	abnormal mature B cell number	283	19	8.03225	2.36546	0.000441492	0.0200174	Itk;Il7r;Rasgrp1;Ms4a1;Samsn1;Jchain;Pou2af1;Fcmr;Il2rb;Bach2;Cd79a;Lat;Lair1;Ets1;Cd19;Rras2;Akap9;Zeb1;St6gal1
MP:0008495	decreased IgG1 level	116	11	3.29237	3.34106	0.000442698	0.0200174	Ltb;Lck;Pou2af1;Fcmr;Bach2;Cd79a;Lair1;Spib;Cd19;Zeb1;Cd28
MP:0004816	abnormal class switch recombination	65	8	1.84486	4.33637	0.000472495	0.0212164	Ltb;Ccr7;Ung;Bach2;Cd79a;Zeb1;Xrcc5;Cd28
MP:0000219	increased neutrophil cell number	156	13	4.42767	2.93608	0.000486954	0.0217148	Rasgrp1;Il2rb;Spta1;Lcn2;Fut4;Bach2;Gata1;Mefv;Ank1;Pik3c2a;Pik3r5;Zdhhc13;St6gal1
MP:0003843	abnormal sagittal suture morphology	14	4	0.397355	10.0666	0.000507664	0.0223979	Lmna;Sp3;Anxa1;Casp3
MP:0008074	increased CD4-positive, alpha beta T cell number	198	15	5.61974	2.66916	0.000509201	0.0223979	Itk;Rasgrp1;Ccr7;Cd48;Il2rb;Spta1;Bach2;Lat;Pik3c2a;Lair1;Dnajc3;S1pr1;Akap9;Prmt3;Cd28
MP:0020179	abnormal IgG3 level	100	10	2.83825	3.5233	0.000525768	0.0229704	Ccr7;Lck;Samsn1;Pou2af1;Fcmr;Ung;Bach2;Cd79a;Cd180;Cd19
MP:0002493	increased IgG level	179	14	5.08047	2.75565	0.000567154	0.0246122	Rasgrp1;Ccr7;Lck;Samsn1;Fcmr;Il2rb;Fyn;Spta1;Cd79a;Lat;Nfe2l2;Pik3c2a;Adcy9;Cd28
MP:0008048	abnormal memory T cell number	139	12	3.94517	3.0417	0.00058132	0.0250362	Itk;Il7r;Rasgrp1;Myc;Il2rb;Bach2;Lat;Lair1;Ets1;Dnajc3;Rras2;Bcl2l1
MP:0000352	decreased cell proliferation	613	32	17.3985	1.83924	0.000589422	0.0250362	Ccl5;Itk;Rasgrp1;Myc;Lck;Cd48;Pou2af1;Il2rb;Fyn;Runx3;Cdkn1b;Ptprcap;Lmna;Cd79a;Anxa1;Lat;Hsd17b12;Prkcq;Tiam1;Nfe2l2;Spib;Gclc;Ets1;Cd19;Pim2;G3bp1;Rras2;Zeb1;Bcl2l1;Zfp24;Babam2;Cd28
MP:0002810	microcytic anemia	25	5	0.709563	7.04659	0.000592036	0.0250362	Slc4a1;Spta1;Cpox;Tal1;Ank1
MP:0005265	abnormal blood urea nitrogen level	201	15	5.70488	2.62933	0.000596285	0.0250362	Gimap6;Slc4a1;Blvrb;Arid5b;Sdc4;Daam1;Lat;App;Ank1;Pik3c2a;Hgsnat;Atp8a1;Zdhhc13;Slc14a1;Psat1
MP:0009644	uremia	201	15	5.70488	2.62933	0.000596285	0.0250362	Gimap6;Slc4a1;Blvrb;Arid5b;Sdc4;Daam1;Lat;App;Ank1;Pik3c2a;Hgsnat;Atp8a1;Zdhhc13;Slc14a1;Slc2a9
MP:0001805	decreased IgG level	223	16	6.3293	2.52793	0.00060812	0.0253684	Ltb;Ccr7;Lck;Jchain;Pou2af1;Fcmr;Ung;Bach2;Cd79a;Cd180;Prkcq;Lair1;Spib;Cd19;Zeb1;Cd28
MP:0010833	abnormal memory T cell morphology	140	12	3.97355	3.01997	0.000620062	0.0257008	Itk;Il7r;Rasgrp1;Myc;Il2rb;Bach2;Lat;Lair1;Ets1;Dnajc3;Rras2;Bcl2l1
MP:0001586	abnormal erythrocyte cell number	246	17	6.9821	2.4348	0.000634593	0.0261355	Klf1;Gimap6;Epb42;Slc4a1;Spta1;Gfi1b;Foxo3;Lcn2;Fech;Gata1;Ank1;Nfe2l2;Pik3c2a;Atp8a1;Fam53b;Pklr;Sin3b
MP:0002642	anisocytosis	39	6	1.10692	5.42046	0.000734558	0.0300611	Klf1;Spta1;Fech;Tal1;Ank1;Nfe2l2
MP:0008078	increased CD8-positive, alpha-beta T cell number	145	12	4.11546	2.91583	0.000847837	0.0344787	Itk;Rasgrp1;Il2rb;Spta1;Bach2;Pik3c2a;Lair1;Dnajc3;Cd19;S1pr1;Akap9;Prmt3
MP:0008808	decreased spleen iron level	16	4	0.45412	8.80824	0.000882536	0.0356655	Ltf;Spta1;Ank1;Tfr2
MP:0000322	increased granulocyte number	255	17	7.23754	2.34886	0.000949019	0.038114	Rasgrp1;Il2rb;Spta1;Lcn2;Fut4;Bach2;Lat;Gata1;Mefv;Ank1;Pik3c2a;Lair1;Pik3r5;Ctse;Atp7b;Zdhhc13;St6gal1
MP:0008082	increased single-positive T cell number	41	6	1.16368	5.15605	0.00096541	0.0384957	Rasgrp1;Ccr7;Lck;Arid5b;Dnajc3;Zeb1
MP:0008688	decreased interleukin-2 secretion	56	7	1.58942	4.40412	0.000970429	0.0384957	Ccl5;Itk;Pou2af1;Fyn;Prkcq;Bcl2l1;Cd28
MP:0005017	decreased B cell number	355	21	10.0758	2.0842	0.00117045	0.0461473	Itk;Il7r;Rasgrp1;Ms4a1;Jchain;Pou2af1;Fcmr;Il2rb;Vpreb1;Cd24a;Bach2;Cd79a;Mefv;Ets1;Cxcl12;Cd19;S1pr1;Rras2;Akap9;Zeb1;St6gal1
MP:0001648	abnormal apoptosis	1030	46	29.234	1.57351	0.00118468	0.0464249	Tgfbi;Myc;Ltf;Pou2af1;Hltf;Fcmr;Syne2;Ivns1abp;Foxo3;C1qa;Lcn2;Snca;Ddit3;Myh10;Zbtb18;Ugcg;Kifap3;Casp3;Tal1;Prkcq;Lef1;Mga;Tiam1;Ppp2r5c;Mefv;Nfe2l2;Gclm;Spib;Fryl;Gclc;Zfp110;Ehd4;Ets1;Cxcl12;Ikbkb;G3bp1;Trim27;S1pr1;Cul4a;Zdhhc13;Arid3b;Bcl2l1;Xrcc5;Atp7a;Babam2;Cd28
MP:0004229	abnormal embryonic erythropoiesis	29	5	0.823093	6.07465	0.00120607	0.0469785	Myc;Alas2;Gfi1b;Tal1;Gata1
