# Supplementary material for: Weighted gene co-expression network analysis identifies key hub genes and pathways in acute myeloid leukemia
Source: Front Genet. 2023 Feb 27;14:1009462. doi: 10.3389/fgene.2023.1009462 (PMC10008864; doi:10.3389/fgene.2023.1009462)
Supplement: Supplementary file 2 [file Table3.XLSX]

## Sheet: TF_analysis_Summary_n=412 genes
Column D indicates if the key module gene is a TF or not based on manually curated data from TRRUST databse. Column E indicates if a TF is significantly enriched based on TRRUST dataset. Column H indicates if a TF is significantly enriched based on ChEA dataset
Mouse Gene Symbol	Mouse Gene Name	Mouse Entrez ID	Mouse TF based on TRRUST database	Significantly enriched TF (P <0.05) regulating the module genes based on TRRUST database	Significantly enriched TF (P <0.05) regulating the module genes based on ChEA database
Aldh1a1	aldehyde dehydrogenase family 1, subfamily A1	11668	No	No	No
Klf1	Kruppel-like factor 1 (erythroid)	16596	Yes	No	Yes
Tspan13	tetraspanin 13	66109	No	No	No
Lxn	latexin	17035	No	No	No
Gfi1b	growth factor independent 1B	14582	Yes	Yes	Yes
Gypc	glycophorin C	71683	No	No	No
Pfkm	phosphofructokinase, muscle	18642	No	No	No
Urod	uroporphyrinogen decarboxylase	22275	No	No	No
Hebp1	heme binding protein 1	15199	No	No	No
Myh10	myosin, heavy polypeptide 10, non-muscle	77579	No	No	No
Prdx2	peroxiredoxin 2	21672	No	No	No
Tal1	T cell acute lymphocytic leukemia 1	21349	Yes	Yes	Yes
Plek	pleckstrin	56193	No	No	No
Gata1	GATA binding protein 1	14460	Yes	Yes	Yes
Tpm1	tropomyosin 1, alpha	22003	No	No	No
App	amyloid beta (A4) precursor protein	11820	No	No	No
3830406C13Rik	RIKEN cDNA 3830406C13 gene	218734	No	No	No
Ppox	protoporphyrinogen oxidase	19044	No	No	No
Sgpp1	sphingosine-1-phosphate phosphatase 1	81535	No	No	No
Atp7b	ATPase, Cu++ transporting, beta polypeptide	11979	No	No	No
Tfr2	transferrin receptor 2	50765	No	No	No
Pip5k1b	phosphatidylinositol-4-phosphate 5-kinase, type 1 beta	18719	No	No	No
Dnajc6	DnaJ heat shock protein family (Hsp40) member C6	72685	No	No	No
Mical3	microtubule associated monooxygenase, calponin and LIM domain containing 3	194401	No	No	No
Myc	myelocytomatosis oncogene	17869	Yes	Yes	No
Hltf	helicase-like transcription factor	20585	Yes	No	No
Ung	uracil DNA glycosylase	22256	No	No	No
Ninj1	ninjurin 1	18081	No	No	No
Noc3l	NOC3 like DNA replication regulator	57753	No	No	No
Agpat5	1-acylglycerol-3-phosphate O-acyltransferase 5 (lysophosphatidic acid acyltransferase, epsilon)	52123	No	No	No
Wdr12	WD repeat domain 12	57750	No	No	No
Gna13	guanine nucleotide binding protein, alpha 13	14674	No	No	No
Acyp1	acylphosphatase 1, erythrocyte (common) type	66204	No	No	No
Rnf11	ring finger protein 11	29864	No	No	No
Acat1	acetyl-Coenzyme A acetyltransferase 1	110446	No	No	No
Cryz	crystallin, zeta	12972	No	No	No
Rpp40	ribonuclease P 40 subunit	208366	No	No	No
Znhit6	zinc finger, HIT type 6	229937	No	No	No
Erlin2	ER lipid raft associated 2	244373	No	No	No
Tbl1xr1	transducin (beta)-like 1X-linked receptor 1	81004	No	No	No
Dars	aspartyl-tRNA synthetase	226414	No	No	No
Mef2c	myocyte enhancer factor 2C	17260	Yes	No	No
Pms1	PMS1 homolog 1, mismatch repair system component	227099	No	No	No
Kifap3	kinesin-associated protein 3	16579	No	No	No
Zzz3	zinc finger, ZZ domain containing 3	108946	No	No	No
Stt3a	STT3, subunit of the oligosaccharyltransferase complex, homolog A (S. cerevisiae)	16430	No	No	No
Hsd17b12	hydroxysteroid (17-beta) dehydrogenase 12	56348	No	No	No
Ypel5	yippee like 5	383295	No	No	No
Ckap2	cytoskeleton associated protein 2	80986	No	No	No
Casp3	caspase 3	12367	No	No	No
Hsd17b4	hydroxysteroid (17-beta) dehydrogenase 4	15488	No	No	No
Tmem106b	transmembrane protein 106B	71900	No	No	No
Nol8	nucleolar protein 8	70930	No	No	No
Mga	MAX gene associated	29808	No	No	No
Wdr3	WD repeat domain 3	269470	No	No	No
Tbc1d31	TBC1 domain family, member 31	210544	No	No	No
Thyn1	thymocyte nuclear protein 1	77862	No	No	No
Obi1	ORC ubiquitin ligase 1	72486	No	No	No
Actr6	ARP6 actin-related protein 6	67019	No	No	No
Get1	guided entry of tail-anchored proteins factor 1	71446	No	No	No
Srsf7	serine and arginine-rich splicing factor 7	225027	No	No	No
Fastkd3	FAST kinase domains 3	69577	No	No	No
Dgkz	diacylglycerol kinase zeta	104418	No	No	No
Riok3	RIO kinase 3	66878	No	No	No
Trmt13	tRNA methyltransferase 13	229780	No	No	No
Sephs2	selenophosphate synthetase 2	20768	No	No	No
Pigf	phosphatidylinositol glycan anchor biosynthesis, class F	18701	No	No	No
Tia1	cytotoxic granule-associated RNA binding protein 1	21841	No	No	No
Sacs	sacsin	50720	No	No	No
Tomm70a	translocase of outer mitochondrial membrane 70A	28185	No	No	No
Rbm28	RNA binding motif protein 28	68272	No	No	No
4930430F08Rik	RIKEN cDNA 4930430F08 gene	68281	No	No	No
Rrp1b	ribosomal RNA processing 1B	72462	No	No	No
Bet1	Bet1 golgi vesicular membrane trafficking protein	12068	No	No	No
Mgat2	mannoside acetylglucosaminyltransferase 2	217664	No	No	No
Ubp1	upstream binding protein 1	22221	No	No	No
Pum3	pumilio RNA-binding family member 3	52874	No	No	No
Pik3r5	phosphoinositide-3-kinase regulatory subunit 5	320207	No	No	No
Supt16	SPT16, facilitates chromatin remodeling subunit	114741	No	No	No
Cntrl	centriolin	26920	No	No	No
Nek4	NIMA (never in mitosis gene a)-related expressed kinase 4	23955	No	No	No
Polr3k	polymerase (RNA) III (DNA directed) polypeptide K	67005	No	No	No
Mis12	MIS12 kinetochore complex component	67139	No	No	No
Ankrd10	ankyrin repeat domain 10	102334	No	No	No
Icam2	intercellular adhesion molecule 2	15896	No	No	No
Mrpl58	mitochondrial ribosomal protein L58	68572	No	No	No
Srsf1	serine and arginine-rich splicing factor 1	110809	No	No	No
Kif2a	kinesin family member 2A	16563	No	No	No
Dnajc3	DnaJ heat shock protein family (Hsp40) member C3	100037258	No	No	No
Ddx10	DEAD box helicase 10	77591	No	No	No
Rida	reactive intermediate imine deaminase A homolog	15473	No	No	No
Pgm1	phosphoglucomutase 1	72157	No	No	No
Rrs1	ribosome biogenesis regulator 1	59014	No	No	No
Rlf	rearranged L-myc fusion sequence	109263	No	No	No
Hgsnat	heparan-alpha-glucosaminide N-acetyltransferase	52120	No	No	No
Cmas	cytidine monophospho-N-acetylneuraminic acid synthetase	12764	No	No	No
Pogk	pogo transposable element with KRAB domain	71592	No	No	No
Trrap	transformation/transcription domain-associated protein	100683	Yes	No	No
Larp1	La ribonucleoprotein domain family, member 1	73158	No	No	No
Fn3krp	fructosamine 3 kinase related protein	238024	No	No	No
Gtf2h4	general transcription factor II H, polypeptide 4	14885	No	No	No
Rab11a	RAB11A, member RAS oncogene family	53869	No	No	No
G3bp1	GTPase activating protein (SH3 domain) binding protein 1	27041	No	No	No
Zfp706	zinc finger protein 706	68036	No	No	No
Chd9	chromodomain helicase DNA binding protein 9	109151	No	No	No
Ppm1a	protein phosphatase 1A, magnesium dependent, alpha isoform	19042	No	No	No
Stk39	serine/threonine kinase 39	53416	No	No	No
Pcif1	phosphorylated CTD interacting factor 1	228866	No	No	No
Fancf	Fanconi anemia, complementation group F	100040608	No	No	No
Ufsp2	UFM1-specific peptidase 2	192169	No	No	No
Stambp	STAM binding protein	70527	No	No	No
Cul4a	cullin 4A	99375	No	No	No
Slc16a1	solute carrier family 16 (monocarboxylic acid transporters), member 1	20501	No	No	No
Galk2	galactokinase 2	69976	No	No	No
Zdhhc13	zinc finger, DHHC domain containing 13	243983	No	No	No
Dcaf6	DDB1 and CUL4 associated factor 6	74106	No	No	No
Sf3b3	splicing factor 3b, subunit 3	101943	No	No	No
Arid3b	AT rich interactive domain 3B (BRIGHT-like)	56380	Yes	No	No
Ndufaf4	NADH:ubiquinone oxidoreductase complex assembly factor 4	68493	No	No	No
Umps	uridine monophosphate synthetase	22247	No	No	No
Larp4	La ribonucleoprotein domain family, member 4	207214	No	No	No
Prmt3	protein arginine N-methyltransferase 3	71974	No	No	No
Riok2	RIO kinase 2	67045	No	No	No
Xrcc5	X-ray repair complementing defective repair in Chinese hamster cells 5	22596	Yes	No	No
Ddx18	DEAD box helicase 18	66942	No	No	No
Adipor2	adiponectin receptor 2	68465	No	No	No
Nkapd1	NKAP domain containing 1	270156	No	No	No
Ldah	lipid droplet associated hydrolase	68832	No	No	No
Oxld1	oxidoreductase like domain containing 1	66431	No	No	No
Eif2ak1	eukaryotic translation initiation factor 2 alpha kinase 1	15467	No	No	No
Med16	mediator complex subunit 16	216154	No	No	No
Sh3bp1	SH3-domain binding protein 1	20401	No	No	No
Xpo7	exportin 7	65246	No	No	No
Tmem184c	transmembrane protein 184C	234463	No	No	No
Cox15	cytochrome c oxidase assembly protein 15	226139	No	No	No
Cep76	centrosomal protein 76	225659	No	No	No
Sec23ip	Sec23 interacting protein	207352	No	No	No
Car2	carbonic anhydrase 2	12349	No	No	No
Alas2	aminolevulinic acid synthase 2, erythroid	11656	No	No	No
Minpp1	multiple inositol polyphosphate histidine phosphatase 1	17330	No	No	No
Jchain	immunoglobulin joining chain	16069	No	No	No
Epb42	erythrocyte membrane protein band 4.2	13828	No	No	No
Car1	carbonic anhydrase 1	12346	No	No	No
Slc4a1	solute carrier family 4 (anion exchanger), member 1	20533	No	No	No
Blvrb	biliverdin reductase B (flavin reductase (NADPH))	233016	No	No	No
Spta1	spectrin alpha, erythrocytic 1	20739	No	No	No
Cpox	coproporphyrinogen oxidase	12892	No	No	No
Vpreb1	pre-B lymphocyte gene 1	22362	No	No	No
Bpgm	2,3-bisphosphoglycerate mutase	12183	No	No	No
Hmbs	hydroxymethylbilane synthase	15288	No	No	No
Snca	synuclein, alpha	20617	No	No	No
Trak2	trafficking protein, kinesin binding 2	70827	No	No	No
Fech	ferrochelatase	14151	No	No	No
Rhag	Rhesus blood group-associated A glycoprotein	19743	No	No	No
Rbm38	RNA binding motif protein 38	56190	No	No	No
Ddit3	DNA-damage inducible transcript 3	13198	Yes	No	No
Gypa	glycophorin A	14934	No	No	No
Daam1	dishevelled associated activator of morphogenesis 1	208846	No	No	No
Alas1	aminolevulinic acid synthase 1	11655	No	No	No
Tagln2	transgelin 2	21346	No	No	No
Tmcc2	transmembrane and coiled-coil domains 2	68875	No	No	No
Rhd	Rh blood group, D antigen	19746	No	No	No
Crem	cAMP responsive element modulator	12916	Yes	No	Yes
Ank1	ankyrin 1, erythroid	11733	No	No	No
Gclm	glutamate-cysteine ligase, modifier subunit	14630	No	No	No
Ubac1	ubiquitin associated domain containing 1	98766	No	No	No
Gclc	glutamate-cysteine ligase, catalytic subunit	14629	No	No	No
Myl4	myosin, light polypeptide 4	17896	No	No	No
Itga5	integrin alpha 5 (fibronectin receptor alpha)	16402	No	No	No
Cxcl12	chemokine (C-X-C motif) ligand 12	20315	No	No	No
Mfhas1	malignant fibrous histiocytoma amplified sequence 1	52065	No	No	No
Ctse	cathepsin E	13034	No	No	No
Plin3	perilipin 3	66905	No	No	No
St6galnac4	ST6 (alpha-N-acetyl-neuraminyl-2,3-beta-galactosyl-1,3)-N-acetylgalactosaminide alpha-2,6-sialyltransferase 4	20448	No	No	No
Tspo2	translocator protein 2	70026	No	No	No
Dmtn	dematin actin binding protein	13829	No	No	No
Mboat2	membrane bound O-acyltransferase domain containing 2	67216	No	No	No
Aqp1	aquaporin 1	11826	No	No	No
Fhod1	formin homology 2 domain containing 1	234686	No	No	No
Mapkapk3	mitogen-activated protein kinase-activated protein kinase 3	102626	No	No	No
Pklr	pyruvate kinase liver and red blood cell	18770	No	No	No
Ermap	erythroblast membrane-associated protein	27028	No	No	No
Bcl2l1	BCL2-like 1	12048	No	No	No
Add2	adducin 2 (beta)	11519	No	No	No
Arf3	ADP-ribosylation factor 3	11842	No	No	No
Slc14a1	solute carrier family 14 (urea transporter), member 1	108052	No	No	No
Kel	Kell blood group	23925	No	No	No
Hagh	hydroxyacyl glutathione hydrolase	14651	No	No	No
Arrb1	arrestin, beta 1	109689	No	No	No
B3gntl1	UDP-GlcNAc:betaGal beta-1,3-N-acetylglucosaminyltransferase-like 1	210004	No	No	No
Arhgef2	rho/rac guanine nucleotide exchange factor (GEF) 2	16800	No	No	No
Vcam1	vascular cell adhesion molecule 1	22329	No	No	No
Tmem176b	transmembrane protein 176B	65963	No	No	No
Serpinb2	serine (or cysteine) peptidase inhibitor, clade B, member 2	18788	No	No	No
Tent5a	terminal nucleotidyltransferase 5A	212943	No	No	No
Ptprcap	protein tyrosine phosphatase, receptor type, C polypeptide-associated protein	19265	No	No	No
Adgrg1	adhesion G protein-coupled receptor G1	14766	No	No	No
C1qa	complement component 1, q subcomponent, alpha polypeptide	12259	No	No	No
Ccl9	chemokine (C-C motif) ligand 9	20308	No	No	No
Tmem176a	transmembrane protein 176A	66058	No	No	No
Fut4	fucosyltransferase 4	14345	No	No	No
Marcksl1	MARCKS-like 1	17357	No	No	No
Ablim1	actin-binding LIM protein 1	226251	No	No	No
Tppp3	tubulin polymerization-promoting protein family member 3	67971	No	No	No
Penk	preproenkephalin	18619	No	No	No
Sdc4	syndecan 4	20971	No	No	No
Lpl	lipoprotein lipase	16956	No	No	No
Mrpl33	mitochondrial ribosomal protein L33	66845	No	No	No
Cd180	CD180 antigen	17079	No	No	No
Prkcq	protein kinase C, theta	18761	No	No	No
BC028528	cDNA sequence BC028528	229600	No	No	No
Milr1	mast cell immunoglobulin like receptor 1	380732	No	No	No
Pgam1	phosphoglycerate mutase 1	18648	No	No	No
C1qb	complement component 1, q subcomponent, beta polypeptide	12260	No	No	No
Nid1	nidogen 1	18073	No	No	No
Ctsz	cathepsin Z	64138	No	No	No
Rbks	ribokinase	71336	No	No	No
Ehd4	EH-domain containing 4	98878	No	No	No
Adgrl2	adhesion G protein-coupled receptor L2	99633	No	No	No
Nagpa	N-acetylglucosamine-1-phosphodiester alpha-N-acetylglucosaminidase	27426	No	No	No
Mpp1	membrane protein, palmitoylated	17524	No	No	No
Atp8a1	ATPase, aminophospholipid transporter (APLT), class I, type 8A, member 1	11980	No	No	No
Qsox1	quiescin Q6 sulfhydryl oxidase 1	104009	No	No	No
Ephx1	epoxide hydrolase 1, microsomal	13849	No	No	No
Zeb1	zinc finger E-box binding homeobox 1	21417	Yes	No	No
Gm2a	GM2 ganglioside activator protein	14667	No	No	No
Ptpro	protein tyrosine phosphatase, receptor type, O	19277	No	No	No
Tcn2	transcobalamin 2	21452	No	No	No
Uap1l1	UDP-N-acteylglucosamine pyrophosphorylase 1-like 1	227620	No	No	No
Psat1	phosphoserine aminotransferase 1	107272	No	No	No
Satb2	special AT-rich sequence binding protein 2	212712	Yes	No	No
Babam2	BRISC and BRCA1 A complex member 2	107976	No	No	No
Slc2a9	solute carrier family 2 (facilitated glucose transporter), member 9	117591	No	No	No
Plod3	procollagen-lysine, 2-oxoglutarate 5-dioxygenase 3	26433	No	No	No
Adcy9	adenylate cyclase 9	11515	No	No	No
Gsdme	gasdermin E	54722	No	No	No
Sorl1	sortilin-related receptor, LDLR class A repeats-containing	20660	No	No	No
Gimap6	GTPase, IMAP family member 6	231931	No	No	No
Gbp2	guanylate binding protein 2	14469	No	No	No
Nfe2	nuclear factor, erythroid derived 2	18022	Yes	Yes	No
Cavin2	caveolae associated 2	20324	No	No	No
Marchf8	membrane associated ring-CH-type finger 8	71779	No	No	No
Foxo3	forkhead box O3	56484	Yes	Yes	No
Nrip3	nuclear receptor interacting protein 3	78593	No	No	No
Rapgef6	Rap guanine nucleotide exchange factor (GEF) 6	192786	No	No	No
Baz2b	bromodomain adjacent to zinc finger domain, 2B	407823	No	No	No
Cyfip2	cytoplasmic FMR1 interacting protein 2	76884	No	No	No
Lpcat1	lysophosphatidylcholine acyltransferase 1	210992	No	No	No
Dmxl1	Dmx-like 1	240283	No	No	No
Msl1	male specific lethal 1	74026	No	No	No
Lmna	lamin A	16905	No	No	No
Pcf11	PCF11 cleavage and polyadenylation factor subunit	74737	No	No	No
Marchf7	membrane associated ring-CH-type finger 7	57438	No	No	No
Sp3	trans-acting transcription factor 3	20687	Yes	No	No
Zbtb18	zinc finger and BTB domain containing 18	30928	No	No	No
Mctp2	multiple C2 domains, transmembrane 2	244049	No	No	No
Serinc5	serine incorporator 5	218442	No	No	No
Arel1	apoptosis resistant E3 ubiquitin protein ligase 1	68497	No	No	No
Ralbp1	ralA binding protein 1	19765	No	No	No
Iscu	iron-sulfur cluster assembly enzyme	66383	No	No	No
S1pr4	sphingosine-1-phosphate receptor 4	13611	No	No	No
Hmgcr	3-hydroxy-3-methylglutaryl-Coenzyme A reductase	15357	No	No	No
Il16	interleukin 16	16170	No	No	No
Dglucy	D-glutamate cyclase	217830	No	No	No
Pcmtd2	protein-L-isoaspartate (D-aspartate) O-methyltransferase domain containing 2	245867	No	No	No
Rsbn1	rosbin, round spermatid basic protein 1	229675	No	No	No
Rpap3	RNA polymerase II associated protein 3	71919	No	No	No
Foxo1	forkhead box O1	56458	Yes	Yes	Yes
Ube2l6	ubiquitin-conjugating enzyme E2L 6	56791	No	No	No
Narf	nuclear prelamin A recognition factor	67608	No	No	No
Nfe2l2	nuclear factor, erythroid derived 2, like 2	18024	Yes	No	Yes
Pik3c2a	phosphatidylinositol-4-phosphate 3-kinase catalytic subunit type 2 alpha	18704	No	No	No
Gmpr2	guanosine monophosphate reductase 2	105446	No	No	No
Fryl	FRY like transcription coactivator	72313	No	No	No
Hivep2	human immunodeficiency virus type I enhancer binding protein 2	15273	Yes	No	No
Plin2	perilipin 2	11520	No	No	No
Zfp110	zinc finger protein 110	65020	No	No	No
Parp4	poly (ADP-ribose) polymerase family, member 4	328417	No	No	No
Brd4	bromodomain containing 4	57261	No	No	Yes
Inpp5a	inositol polyphosphate-5-phosphatase A	212111	No	No	No
Ctbp2	C-terminal binding protein 2	13017	No	No	No
Zmpste24	zinc metallopeptidase, STE24	230709	No	No	No
Ampd3	adenosine monophosphate deaminase 3	11717	No	No	No
Cant1	calcium activated nucleotidase 1	76025	No	No	No
Scyl3	SCY1-like 3 (S. cerevisiae)	240880	No	No	No
Wsb1	WD repeat and SOCS box-containing 1	78889	No	No	No
Adss	adenylosuccinate synthetase, non muscle	11566	No	No	No
Kdm3b	KDM3B lysine (K)-specific demethylase 3B	277250	No	No	No
Ier3ip1	immediate early response 3 interacting protein 1	66191	No	No	No
St3gal1	ST3 beta-galactoside alpha-2,3-sialyltransferase 1	20442	No	No	No
Cbr4	carbonyl reductase 4	234309	No	No	No
Vamp5	vesicle-associated membrane protein 5	53620	No	No	No
Rnf146	ring finger protein 146	68031	No	No	No
Bicd2	BICD cargo adaptor 2	76895	No	No	No
Ikbkb	inhibitor of kappaB kinase beta	16150	Yes	No	No
Pim2	proviral integration site 2	18715	No	No	No
Pno1	partner of NOB1 homolog	66249	No	No	No
Orai2	ORAI calcium release-activated calcium modulator 2	269717	No	No	No
Katnbl1	katanin p80 subunit B like 1	72425	No	No	No
Dnajc7	DnaJ heat shock protein family (Hsp40) member C7	56354	No	No	No
Trim27	tripartite motif-containing 27	19720	No	No	No
Fbxo3	F-box protein 3	57443	No	No	No
Xpc	xeroderma pigmentosum, complementation group C	22591	Yes	No	No
Akap9	A kinase (PRKA) anchor protein (yotiao) 9	100986	No	No	No
Sik3	SIK family kinase 3	70661	No	No	No
Stk38	serine/threonine kinase 38	106504	No	No	No
Fbxw2	F-box and WD-40 domain protein 2	30050	No	No	No
Zfand3	zinc finger, AN1-type domain 3	21769	No	No	No
Gpbp1l1	GC-rich promoter binding protein 1-like 1	77110	No	No	No
St6gal1	beta galactoside alpha 2,6 sialyltransferase 1	20440	No	No	No
Zfp24	zinc finger protein 24	59057	No	No	No
Atrx	ATRX, chromatin remodeler	22589	No	No	No
Ip6k1	inositol hexaphosphate kinase 1	27399	No	No	No
Sin3b	transcriptional regulator, SIN3B (yeast)	20467	Yes	No	No
Gtpbp2	GTP binding protein 2	56055	No	No	No
Wapl	WAPL cohesin release factor	218914	No	No	No
Hbb-b2	hemoglobin, beta adult minor chain	15130	No	No	No
Cd3d	CD3 antigen, delta polypeptide	12500	No	No	No
Ccl5	chemokine (C-C motif) ligand 5	20304	No	No	No
Gzma	granzyme A	14938	No	No	No
Tgfbi	transforming growth factor, beta induced	21810	No	No	No
Itk	IL2 inducible T cell kinase	16428	No	No	No
Il7r	interleukin 7 receptor	16197	No	No	No
Atp8b4	ATPase, class I, type 8B, member 4	241633	No	No	No
Rasgrp1	RAS guanyl releasing protein 1	19419	No	No	No
Ltb	lymphotoxin B	16994	No	No	No
Hoxa5	homeobox A5	15402	Yes	No	No
Ccr7	chemokine (C-C motif) receptor 7	12775	No	No	No
Meis1	Meis homeobox 1	17268	Yes	No	No
Lck	lymphocyte protein tyrosine kinase	16818	No	No	No
Nkg7	natural killer cell group 7 sequence	72310	No	No	No
Cd48	CD48 antigen	12506	No	No	No
Isg20	interferon-stimulated protein	57444	No	No	No
Ms4a1	membrane-spanning 4-domains, subfamily A, member 1	12482	No	No	No
Samsn1	SAM domain, SH3 domain and nuclear localization signals, 1	67742	No	No	No
Ltf	lactotransferrin	17002	No	No	No
H1f2	H1.2 linker histone, cluster member	50708	No	No	No
Lbh	limb-bud and heart	77889	No	No	No
Cd2	CD2 antigen	12481	No	No	No
Pou2af1	POU domain, class 2, associating factor 1	18985	Yes	No	No
Csgalnact1	chondroitin sulfate N-acetylgalactosaminyltransferase 1	234356	No	No	No
Fcmr	Fc fragment of IgM receptor	69169	No	No	No
Pde4b	phosphodiesterase 4B, cAMP specific	18578	No	No	No
Hoxa10	homeobox A10	15395	Yes	No	No
Il2rb	interleukin 2 receptor, beta chain	16185	No	No	No
Tgfbr3	transforming growth factor, beta receptor III	21814	No	No	No
Syne2	spectrin repeat containing, nuclear envelope 2	319565	No	No	No
Ivns1abp	influenza virus NS1A binding protein	117198	No	No	No
Fyn	Fyn proto-oncogene	14360	No	No	No
Cd55	CD55 molecule, decay accelerating factor for complement	13136	No	No	No
Runx3	runt related transcription factor 3	12399	Yes	No	No
Cd7	CD7 antigen	12516	Yes	No	No
Cdkn1b	cyclin-dependent kinase inhibitor 1B	12576	No	No	No
Ipcef1	interaction protein for cytohesin exchange factors 1	320495	No	No	No
Lcn2	lipocalin 2	16819	No	No	No
Cd24a	CD24a antigen	12484	No	No	No
Tmem131l	transmembrane 131 like	229473	No	No	No
Arid5b	AT rich interactive domain 5B (MRF1-like)	71371	Yes	No	No
Bach2	BTB and CNC homology, basic leucine zipper transcription factor 2	12014	Yes	No	No
Vopp1	vesicular, overexpressed in cancer, prosurvival protein 1	232023	No	No	No
Cd79a	CD79A antigen (immunoglobulin-associated alpha)	12518	No	No	No
Klrd1	killer cell lectin-like receptor, subfamily D, member 1	16643	No	No	No
Anxa1	annexin A1	16952	No	No	No
Ugcg	UDP-glucose ceramide glucosyltransferase	22234	No	No	No
Tmem243	transmembrane protein 243, mitochondrial	652925	No	No	No
Lat	linker for activation of T cells	16797	No	No	No
Cdc25b	cell division cycle 25B	12531	No	No	No
Lef1	lymphoid enhancer binding factor 1	16842	Yes	No	No
Plekha1	pleckstrin homology domain containing, family A (phosphoinositide binding specific) member 1	101476	No	No	No
Tiam1	T cell lymphoma invasion and metastasis 1	21844	No	No	No
Ppp2r5c	protein phosphatase 2, regulatory subunit B', gamma	26931	No	No	No
Lair1	leukocyte-associated Ig-like receptor 1	52855	No	No	No
Fam102a	family with sequence similarity 102, member A	98952	No	No	No
Sec62	SEC62 homolog (S. cerevisiae)	69276	No	No	No
Pdzk1ip1	PDZK1 interacting protein 1	67182	No	No	No
Spib	Spi-B transcription factor (Spi-1/PU.1 related)	272382	Yes	No	No
Tbc1d4	TBC1 domain family, member 4	210789	No	No	No
Tcf7	transcription factor 7, T cell specific	21414	Yes	No	Yes
Syne1	spectrin repeat containing, nuclear envelope 1	64009	No	No	No
Vpreb3	pre-B lymphocyte gene 3	22364	No	No	No
Pik3ip1	phosphoinositide-3-kinase interacting protein 1	216505	No	No	No
Acp5	acid phosphatase 5, tartrate resistant	11433	No	No	No
Ets1	E26 avian leukemia oncogene 1, 5' domain	23871	Yes	Yes	No
Gla	galactosidase, alpha	11605	No	No	No
Septin9	septin 9	53860	No	No	No
Otulinl	OTU deubiquitinase with linear linkage specificity like	223433	No	No	No
Cd19	CD19 antigen	12478	No	No	No
S1pr1	sphingosine-1-phosphate receptor 1	13609	No	No	No
Rras2	related RAS viral (r-ras) oncogene 2	66922	No	No	No
Tnks2	tankyrase, TRF1-interacting ankyrin-related ADP-ribose polymerase 2	74493	No	No	No
Hoxa7	homeobox A7	15404	No	No	No
P2ry10	purinergic receptor P2Y, G-protein coupled 10	78826	No	No	No
Gm5617	predicted gene 5617	434402	No	No	No
Fam53b	family with sequence similarity 53, member B	77938	No	No	No
Ttc13	tetratricopeptide repeat domain 13	234875	No	No	No
Atp7a	ATPase, Cu++ transporting, alpha polypeptide	11977	No	No	No
Mmp8	matrix metallopeptidase 8	17394	No	No	No
S1pr5	sphingosine-1-phosphate receptor 5	94226	No	No	No
Rasa2	RAS p21 protein activator 2	114713	No	No	No
Fbxo9	f-box protein 9	71538	No	No	No
Dipk1a	divergent protein kinase domain 1A	67266	No	No	No
Akap12	A kinase (PRKA) anchor protein (gravin) 12	83397	No	No	No
Tmem159	transmembrane protein 159	233806	No	No	No
Cd28	CD28 antigen	12487	No	No	No
Mefv	Mediterranean fever	54483	No	No	No
Rad21	RAD21 cohesin complex component	19357	No	No	No
Pigh	phosphatidylinositol glycan anchor biosynthesis, class H	110417	No	No	No
Sp4	trans-acting transcription factor 4	20688	Yes	No	No
Gpnmb	glycoprotein (transmembrane) nmb	93695	No	No	No
Sh3tc2	SH3 domain and tetratricopeptide repeats 2	225608	No	No	No
Slc10a3	solute carrier family 10 (sodium/bile acid cotransporter family), member 3	214601	No	No	No
Lamtor5	late endosomal/lysosomal adaptor, MAPK and MTOR activator 5	68576	No	No	No

## Sheet: ChEA_P0.05_Mouse
TF	PMID	Technique	Model/cell line	Overlap	P-value	Adjusted P-value	Genes
GATA1	19941827	ChIP-Seq	MEL	96/1834	5.16234e-18	3.27292e-15	CYFIP2;ARF3;ALAS2;CMAS;ATP8A1;ZFAND3;PLEK;LPCAT1;ICAM2;HBB-B2;UBP1;SLC4A1;ARRB1;UBE2L6;MED16;BACH2;SYNE2;AQP1;BC028528;SACS;ACP5;CTSE;PGAM1;CD180;TPM1;BPGM;MMP8;DGKZ;RUNX3;ANK1;RSBN1;TGFBR3;MINPP1;PPM1A;TIAM1;ADCY9;KEL;DAAM1;MAPKAPK3;HMBS;NINJ1;BLVRB;PRKCQ;CD48;ARHGEF2;HAGH;VAMP5;GYPA;FECH;GYPC;CREM;BAZ2B;PPOX;GATA1;ADIPOR2;FOXO1;UNG;TRAK2;ADD2;PRDX2;ABLIM1;INPP5A;SH3TC2;LMNA;S1PR1;PIP5K1B;S1PR5;…
EKLF	21900194	ChIP-Seq	ERYTHROCYTE	67/1239	3.16887e-13	1.00453e-10	ARF3;RBM28;ALAS2;CTSZ;SLC4A1;UBE2L6;MRPL33;AQP1;PCMTD2;UROD;MYC;ACP5;RIOK2;TRIM27;PRMT3;GTPBP2;DGKZ;ANK1;CDC25B;MINPP1;HMBS;BLVRB;TAGLN2;HAGH;UMPS;VAMP5;AGPAT5;GYPA;SF3B3;FECH;EPB42;HSD17B4;PPOX;UNG;RHD;ACAT1;ZMPSTE24;TRAK2;PRDX2;UGCG;SH3BP1;SH3TC2;RRS1;ST3GAL1;CEP76;SNCA;MPP1;RBM38;NFE2;CAR2;PNO1;EIF2AK1;MICAL3;XPO7;NOC3L;ARID3B;WDR12;PDZK1IP1;CD24A;PSAT1;TOMM70A;STT3A;TMCC2;GCLM;PFKM;FRYL;BCL2L1
TAL1	20566737	ChIP-Seq	PRIMARY FETAL LIVER ERYTHROID	83/1875	1.44588e-11	3.05562e-09	ALAS2;CMAS;NARF;TRRAP;LPCAT1;ICAM2;UBP1;CPOX;SLC4A1;ARRB1;UBE2L6;AQP1;HEBP1;UROD;MYC;ACP5;FBXO3;FAM53B;ERMAP;MEF2C;TPM1;AMPD3;GTPBP2;DGKZ;TGFBR3;MINPP1;PPM1A;KEL;DAAM1;MAPKAPK3;KIF2A;DDIT3;HMBS;NINJ1;RASA2;BLVRB;PRKCQ;TAGLN2;HAGH;UMPS;GYPA;FECH;GYPC;CREM;STK39;LPL;FOXO3;SAMSN1;GATA1;RHD;TRAK2;ADD2;UGCG;G3BP1;LMNA;NRIP3;PIP5K1B;ST3GAL1;IVNS1ABP;RBM38;SLC14A1;CAR2;DARS;DMTN;PKLR;MICAL3;MBOAT2;LARP4…
MYB	21317192	ChIP-Seq	ERMYB	45/923	8.03651e-08	8.49191e-06	ALAS1;CHD9;FHOD1;TCF7;PLEK;ICAM2;ARRB1;FOXO3;SAMSN1;ADIPOR2;HEBP1;CCL9;LARP1;MYC;CCL5;CASP3;G3BP1;LMNA;PIP5K1B;TRIM27;FBXO9;MPP1;RBM38;NFE2;RALBP1;WSB1;SERPINB2;VCAM1;AMPD3;SLC2A9;CD24A;GFI1B;ADCY9;DAAM1;MAPKAPK3;PIK3IP1;DDIT3;NDUFAF4;VOPP1;BLVRB;PLIN2;UMPS;GCLM;VAMP5;ZFP110
SMRT	22465074	ChIP-Seq	MACROPHAGES	73/2000	8.98174e-07	8.13489e-05	CYFIP2;ATP8A1;WDR3;CTSZ;ICAM2;HBB-B2;MED16;LBH;PCF11;MYC;CASP3;MEF2C;SERPINB2;ACTR6;CD180;BPGM;AMPD3;PPP2R5C;GTPBP2;IPCEF1;DGKZ;FBXW2;RSBN1;PPM1A;ADCY9;MAPKAPK3;TAL1;DDIT3;NINJ1;TAGLN2;CD48;ARHGEF2;LTB;3830406C13RIK;ST6GALNAC4;MS4A1;ISCU;FECH;GYPC;SDC4;MIS12;BAZ2B;MEFV;PPOX;PIK3R5;GNA13;CCL9;LARP1;GPNMB;CCL5;STK38;HIVEP2;ST3GAL1;BRD4;NFE2;ATP8B4;RIOK3;MGA;EPHX1;XPO7;ERLIN2;SORL1;RAB11A;RNF146;SLC…
SPI1	22790984	ChIP-Seq	ERYTHROLEUKEMIA	70/1962	3.52378e-06	0.000223791	CMAS;NARF;ATP8A1;WDR3;CTSZ;PLEK;ICAM2;UBP1;PLOD3;IKBKB;GM2A;MYC;CCR7;CTSE;PGAM1;ATRX;FN3KRP;DDX10;PPP2R5C;GTPBP2;DGKZ;RSBN1;MINPP1;TIAM1;DAAM1;LCK;TBL1XR1;AKAP9;PTPRCAP;ARHGEF2;PIGF;SRSF7;CANT1;ZFP706;HMGCR;FOXO3;SAMSN1;RHD;ACAT1;PIK3R5;RAD21;G3BP1;HLTF;LMNA;MGAT2;ADSS;LAIR1;BRD4;DARS;ATP8B4;TMEM184C;CAR1;PKLR;NEK4;RIOK3;MBOAT2;ERLIN2;NOC3L;SLC2A9;GFI1B;SEC23IP;PIK3IP1;PSAT1;TOMM70A;SP3;PFKM;GLA;…
GATA1	22383799	ChIP-Seq	G1ME	71/2000	3.52983e-06	0.000223791	SCYL3;ALAS2;NARF;ZFAND3;PLEK;HBB-B2;UBP1;ARRB1;UROD;KIFAP3;CTSE;FBXO9;RALBP1;PGAM1;CD180;BPGM;GTPBP2;DGKZ;ANK1;PPM1A;DAAM1;TAL1;LCK;DDIT3;HMBS;NINJ1;SIK3;VOPP1;PLIN3;ITGA5;ARHGEF2;RAPGEF6;AGPAT5;FECH;ZFP706;PPOX;SAMSN1;GATA1;RLF;UNG;GNA13;G3BP1;S1PR1;FYN;CD55;SNCA;IVNS1ABP;NFE2;TIA1;TMEM184C;SLC16A1;RIOK3;EIF2AK1;EPHX1;MICAL3;XPO7;LARP4;RAB11A;CUL4A;GFI1B;SEC23IP;GCLC;TSPAN13;TCN2;SP4;SP3;RHAG;GC…
MECOM	23826213	ChIP-Seq	KASUMI	69/1951	5.65678e-06	0.000326036	CYFIP2;CDKN1B;ATP8A1;TRRAP;PLEK;SYNE1;LBH;GM5617;BC028528;CTSE;SEPHS2;SERPINB2;PGAM1;CD180;AMPD3;ACYP1;DGKZ;RUNX3;RSBN1;TIAM1;TFR2;ORAI2;VOPP1;PLIN3;PRKCQ;LTB;MCTP2;RAPGEF6;VAMP5;AGPAT5;SRSF1;CREM;SAMSN1;ACAT1;TRAK2;UGCG;CCL9;SH3BP1;ZNHIT6;G3BP1;LMNA;UAP1L1;FYN;HIVEP2;ST3GAL1;MYH10;LAIR1;SNCA;IVNS1ABP;NFE2;SLC14A1;ATP8B4;TIA1;EIF2AK1;TMEM176B;NKG7;RAB11A;KLF1;SLC2A9;CD24A;GFI1B;TCN2;PIK3IP1;PSAT1…
NCOR	22465074	ChIP-Seq	MACROPHAGES	70/2000	6.82437e-06	0.000332819	CYFIP2;APP;SCYL3;ATP8A1;FASTKD3;FHOD1;CTSZ;PTPRO;UBE2L6;IER3IP1;GIMAP6;SYNE1;MYC;RIOK2;QSOX1;TRIM27;DDX18;SERPINB2;PGAM1;CD180;ARID5B;PPP2R5C;GTPBP2;IPCEF1;MMP8;DGKZ;RSBN1;TAL1;DDIT3;NINJ1;PLIN3;BLVRB;TAGLN2;CD48;ARHGEF2;ST6GALNAC4;KDM3B;GYPC;MIS12;ZFP706;HMGCR;FOXO3;SAMSN1;PIK3R5;UGCG;CCL9;LARP1;TNKS2;CCL5;G3BP1;HIVEP2;ST3GAL1;IVNS1ABP;RBM38;DARS;RIOK3;GZMA;WDR12;SGPP1;MFHAS1;MEIS1;EHD4;TCN2;PIK…
FLI1	20887958	ChIP-Seq	HPC-7	70/2030	1.12804e-05	0.000476784	SCYL3;CMAS;ZFAND3;PLEK;PLOD3;UFSP2;ARRB1;UBE2L6;IER3IP1;GIMAP6;DCAF6;MRPL33;PCMTD2;LBH;GM5617;CASP3;FAM53B;RIOK2;KIFAP3;CTSE;HGSNAT;SERPINB2;CD180;IPCEF1;FBXW2;RSBN1;MYL4;TAL1;TBL1XR1;DDIT3;ORAI2;SIK3;TMEM106B;BLVRB;TAGLN2;CD48;ARHGEF2;RAPGEF6;ISCU;AGPAT5;NOL8;CCL9;SH3BP1;TNKS2;ZNHIT6;FYN;GPBP1L1;S1PR4;CBR4;NEK4;RIOK3;XRCC5;MGA;TMEM176B;TMEM176A;PCIF1;NKG7;ERLIN2;ARID3B;GTF2H4;CUL4A;ISG20;GFI1B;S…
FOXO1	25302145	ChIP-Seq	T-LYMPHOCYTE	68/2000	2.42438e-05	0.000862263	CYFIP2;RBM28;CDKN1B;ATP8A1;ZFAND3;POGK;ICAM2;PLOD3;PIK3C2A;CD3D;ETS1;BACH2;MRPL33;IKBKB;FAM102A;SACS;ACP5;CCR7;PIM2;ST6GAL1;RALBP1;PARP4;TPM1;RRAS2;ARID5B;BPGM;RUNX3;PPM1A;ZEB1;MAPKAPK3;TBL1XR1;SIK3;PRKCQ;UMPS;ST6GALNAC4;ISCU;TCF7;LEF1;BAZ2B;FOXO3;ADIPOR2;FOXO1;RPAP3;ACAT1;PIK3R5;CCL5;LMNA;S1PR1;FYN;HIVEP2;S1PR4;CD55;RBM38;P2RY10;ATP8B4;MGA;PCIF1;MICAL3;ISG20;CD2;MFHAS1;GCLC;PIK3IP1;SP4;CD28;IL7R…
GATA2	22383799	ChIP-Seq	G1ME	68/2000	2.42438e-05	0.000862263	CYFIP2;ITK;ALAS2;ATP8A1;TRRAP;ZFAND3;PLEK;LPCAT1;ICAM2;ARRB1;LBH;KIFAP3;CTSE;FBXO9;SERPINB2;ACTR6;CD180;ZDHHC13;PPP2R5C;GTPBP2;IPCEF1;DGKZ;RSBN1;MYL4;DAAM1;MAPKAPK3;LCK;HMBS;RASA2;ORAI2;SIK3;VOPP1;CD48;ITGA5;UMPS;RAPGEF6;ST6GALNAC4;FECH;GATA1;GNA13;LARP1;TNKS2;CD19;UAP1L1;S1PR1;ANKRD10;MGAT2;CBR4;IVNS1ABP;NFE2;SLC14A1;DARS;RIOK3;EIF2AK1;MGA;NKG7;ARID3B;WDR12;GTF2H4;RAB11A;GCLC;TCN2;NDUFAF4;TOMM70…
KLF1	20508144	ChIP-Seq	FETAL-LIVER-ERYTHROID	45/1144	2.44806e-05	0.000862263	ALAS2;RNF11;GYPA;ATP8A1;GYPC;COX15;LPCAT1;UBP1;SLC4A1;ARRB1;CRYZ;ADD2;HEBP1;PRDX2;UGCG;LARP1;SH3TC2;ZNHIT6;LMNA;ACP5;FAM53B;NRIP3;PIP5K1B;ST3GAL1;CEP76;NFE2;SLC16A1;EIF2AK1;BPGM;ARID3B;IPCEF1;ANK1;UBAC1;RSBN1;KLF1;CD24A;GFI1B;KEL;SP3;VOPP1;BLVRB;TMCC2;RAPGEF6;VAMP5;POLR3K
TAL1	20887958	ChIP-Seq	HPC-7	69/2067	3.75668e-05	0.00125354	TRRAP;ZFAND3;ICAM2;HBB-B2;ARRB1;GIMAP6;VPREB1;LBH;GM5617;SIN3B;CASP3;RIOK2;CCR7;TRIM27;ATP7A;SEC62;CTSE;SEPHS2;BPGM;GTPBP2;RUNX3;FBXW2;MSL1;TAL1;DDIT3;NINJ1;AKAP9;ORAI2;SIK3;TAGLN2;CD48;ITGA5;ARHGEF2;LTB;RAPGEF6;ISCU;AGPAT5;ADD2;GNA13;PRDX2;UGCG;CCL9;G3BP1;STK38;UAP1L1;GPBP1L1;MGAT2;S1PR5;S1PR4;IVNS1ABP;RBM38;NFE2;DARS;MARCKSL1;SLC16A1;PCIF1;ARID3B;LARP4;GTF2H4;FANCF;SEC23IP;TSPO2;ZZZ3;DMXL1;POU2…
IRF8	27001747	Chip-Seq	BMDM	67/2000	4.45355e-05	0.00141178	ITK;APP;ZFAND3;CHD9;CTSZ;PTPRO;PLEK;LPCAT1;HBB-B2;UBP1;SLC4A1;UBE2L6;PIK3C2A;BICD2;IKBKB;LBH;GM2A;MYC;CCR7;PIM2;CTSE;HGSNAT;SERPINB2;CD180;IL16;ACYP1;MMP8;RSBN1;DNAJC3;ZEB1;TAL1;SIK3;PLIN2;CD48;ITGA5;MS4A1;ISCU;PIGH;LTF;C1QB;C1QA;SF3B3;CREM;HSD17B12;MEFV;GATA1;GPNMB;CCL5;S1PR1;GBP2;ST3GAL1;LAIR1;TIA1;RIOK3;TMEM176B;PCIF1;ARID3B;SGPP1;ISG20;CD2;MFHAS1;EHD4;TSPAN13;SP3;TGFBI;IL7R;PFKM
Nerf2	26677805	Chip-Seq	MACROPHAGESS	48/1331	0.000111794	0.00308163	CYFIP2;RNF11;ALAS1;ATP8A1;LPL;ARRB1;ZFP706;HMGCR;PIK3C2A;ADIPOR2;BACH2;FOXO1;RPAP3;SYNE1;UGCG;GPNMB;CASP3;RRS1;FYN;KIFAP3;ST3GAL1;SEPHS2;FBXO9;ST6GAL1;RIOK3;PGAM1;MBOAT2;ARID5B;AMPD3;ARID3B;SORL1;MYL4;MINPP1;MFHAS1;GCLC;CXCL12;ZZZ3;DAAM1;SP3;NINJ1;RASA2;BLVRB;PRKCQ;TGFBI;YPEL5;IL7R;GCLM;BET1
YAP1	20516196	ChIP-Seq	MESCs	73/2329	0.000161485	0.00409526	APP;CHD9;SLC4A1;ARRB1;BACH2;SYNE2;AQP1;HEBP1;PCF11;MYC;PDE4B;QSOX1;FBXO9;CSGALNACT1;DDX18;MEF2C;ANXA1;CD180;TPM1;DDX10;IL16;AMPD3;PPP2R5C;RUNX3;ANK1;TGFBR3;DNAJC7;KIF2A;TBL1XR1;DDIT3;TMEM106B;PRKCQ;UMPS;GYPA;CTBP2;GYPC;LEF1;SAMSN1;FOXO1;RPAP3;ADD2;PRDX2;UGCG;INPP5A;LMNA;ANKRD10;MGAT2;GBP2;ST3GAL1;MYH10;PMS1;CBR4;BRD4;SNCA;CAR2;MARCKSL1;TTC13;RAB11A;CUL4A;MFHAS1;CD24A;GCLC;MEIS1;EHD4;ZZZ3;PIK3IP1;…
BRD4	27068464	Chip-Seq	AML-cells	64/2000	0.000248664	0.00606358	CYFIP2;ALAS1;ATP8A1;ZFAND3;POGK;PLEK;ARRB1;NAGPA;B3GNTL1;MRPL33;SYNE1;GM2A;TRIM27;CTSE;DDX18;SERPINB2;PPP2R5C;IPCEF1;MINPP1;TIAM1;MAPKAPK3;TAL1;DDIT3;NINJ1;TAGLN2;CD48;LTB;CANT1;FECH;SDC4;MIS12;HMGCR;FOXO3;PPOX;SAMSN1;PIK3R5;LARP1;CCL5;G3BP1;STK38;RRS1;S1PR1;HIVEP2;S1PR5;ST3GAL1;ADSS;IVNS1ABP;DARS;ATP8B4;MARCKSL1;RIOK3;XRCC5;ERLIN2;ARID3B;WDR12;SORL1;SGPP1;RNF146;ISG20;MEIS1;TCN2;TGFBI;YPEL5;GCLM
CEBPD	21427703	ChIP-Seq	3T3-L1	57/1735	0.000293027	0.00663498	RBM28;CDKN1B;PTPRO;ETS1;MRPL33;SYNE1;FAM102A;GM5617;MYC;CCR7;CSGALNACT1;WSB1;SERPINB2;ANXA1;CD180;BPGM;AMPD3;TGFBR3;MINPP1;ZEB1;DAAM1;TBL1XR1;DDIT3;SIK3;VOPP1;TMEM106B;UMPS;MCTP2;LEF1;LPL;HSD17B12;HMGCR;FOXO1;RPAP3;CCL9;ABLIM1;TNKS2;HIVEP2;GBP2;ST3GAL1;CBR4;ATP8B4;VCAM1;XRCC5;TMEM176B;GTF2H4;SORL1;SGPP1;MFHAS1;MEIS1;CXCL12;SP4;SP3;RHAG;GLA;GALK2;NFE2L2
LMO2	20887958	ChIP-Seq	HPC-7	57/1741	0.000319659	0.00698841	CMAS;CHD9;PLEK;ICAM2;HBB-B2;ARRB1;GIMAP6;DCAF6;VPREB1;GM2A;CCR7;ATP7A;CTSE;SEPHS2;PGM1;FBXO9;SERPINB2;PGAM1;CD180;TPM1;BPGM;PPP2R5C;GTPBP2;RSBN1;TGFBR3;NINJ1;ORAI2;SIK3;VOPP1;TAGLN2;CD48;ITGA5;HAGH;AGPAT5;C1QA;KDM3B;HSD17B12;ADD2;CCL9;CCL5;CD19;STK38;S1PR1;GBP2;RBM38;NFE2;RPP40;ARID3B;PDZK1IP1;CUL4A;GFI1B;PIK3IP1;CD28;RHAG;LAT;GALK2;BCL2L1
LXR	22158963	ChIP-Seq	LIVER	62/2000	0.000716279	0.0129749	ALAS1;CHD9;CPOX;ETS1;FBXO3;QSOX1;SEPHS2;ST6GAL1;PARP4;ACTR6;CD180;ARID5B;MSL1;TGFBR3;MINPP1;PPM1A;ADCY9;DAAM1;TBL1XR1;DDIT3;NINJ1;ALDH1A1;SIK3;TMEM106B;BLVRB;UMPS;MCTP2;KDM3B;FECH;SDC4;LPL;HMGCR;FOXO3;ADIPOR2;FOXO1;UNG;TRAK2;GNA13;UGCG;CCL9;ABLIM1;LARP1;TNKS2;ZNHIT6;S1PR1;CBR4;IVNS1ABP;CAR1;SLC16A1;EPHX1;MICAL3;SLC2A9;MFHAS1;GFI1B;GCLC;CXCL12;SP4;SP3;CD28;GCLM;NFE2L2;BCL2L1
BCL3	23251550	ChIP-Seq	MUSCLE	32/858	0.000930841	0.0163931	CDKN1B;ALAS1;SDC4;FHOD1;SRSF1;ARRB1;ZFP706;FOXO3;FOXO1;DCAF6;TRAK2;HEBP1;PCF11;FAM53B;GPBP1L1;HOXA7;ST3GAL1;ADSS;HOXA5;RBM38;ACTR6;BPGM;CUL4A;SEC23IP;DNAJC7;TAL1;SP3;HAGH;PIGF;SRSF7;ISCU;ZFP110
RUNX1	20887958	ChIP-Seq	HPC-7	39/1120	0.00097683	0.0166489	AGPAT5;CHD9;ICAM2;ARRB1;GIMAP6;CD3D;DCAF6;UGCG;VPREB1;CCL9;SH3BP1;STK38;UAP1L1;CCR7;SEPHS2;S1PR4;PGM1;FBXO9;DDX18;SERPINB2;PGAM1;BPGM;ARID3B;PDZK1IP1;GFI1B;TCN2;DDIT3;ORAI2;SIK3;RHAG;CD48;ITGA5;ARHGEF2;TGFBI;HAGH;YPEL5;RAPGEF6;LAT;BCL2L1
NFE2L2	20460467	ChIP-Seq	MEFs	36/1055	0.00214664	0.0316504	SCYL3;CREM;LPL;4930430F08RIK;ZFP706;ETS1;MRPL33;SYNE1;CRYZ;FAM102A;LBH;LMNA;FYN;KIFAP3;ST3GAL1;CAR2;ATP8B4;ANXA1;TPM1;EPHX1;AMPD3;ACYP1;GCLC;MEIS1;TMEM159;KIF2A;TBL1XR1;SP3;ALDH1A1;BLVRB;YPEL5;GCLM;POLR3K;GALK2;RBKS;BET1
NRF2	20460467	ChIP-Seq	MEFs	36/1055	0.00214664	0.0316504	SCYL3;CREM;LPL;4930430F08RIK;ZFP706;ETS1;MRPL33;SYNE1;CRYZ;FAM102A;LBH;LMNA;FYN;KIFAP3;ST3GAL1;CAR2;ATP8B4;ANXA1;TPM1;EPHX1;AMPD3;ACYP1;GCLC;MEIS1;TMEM159;KIF2A;TBL1XR1;SP3;ALDH1A1;BLVRB;YPEL5;GCLM;POLR3K;GALK2;RBKS;BET1
CREM	20920259	ChIP-Seq	GC1-SPG	144/5776	0.00400383	0.0497731	CMAS;NARF;ATP8A1;TRRAP;ZFAND3;POGK;PLOD3;BACH2;DCAF6;SACS;FAM53B;TRIM27;SEC62;SEPHS2;FBXO9;WSB1;DDX10;GTPBP2;DGKZ;FBXW2;RSBN1;ADCY9;TBL1XR1;DDIT3;HMBS;AKAP9;ISCU;FECH;CREM;STK39;XPC;4930430F08RIK;BAZ2B;FOXO3;ADIPOR2;FOXO1;ACAT1;ZMPSTE24;PRDX2;UGCG;LARP1;INPP5A;RAD21;G3BP1;HLTF;PENK;RRS1;ANKRD10;IP6K1;CEP76;MYH10;IVNS1ABP;DARS;TIA1;TMEM184C;SLC10A3;PCIF1;ERLIN2;LARP4;UBAC1;FANCF;GCLC;EHD4;ZZZ3;DMX…
CEBPB	21427703	ChIP-Seq	3T3-L1	58/2000	0.00478062	0.0541235	CDKN1B;ZFAND3;FHOD1;UBE2L6;SYNE2;VPREB3;HEBP1;MYC;CASP3;RIOK2;ANXA1;PGAM1;ARID5B;IL16;GTPBP2;FBXW2;TBL1XR1;ALDH1A1;ORAI2;SIK3;VOPP1;TMEM106B;PLIN2;ITGA5;ARHGEF2;LTB;VAMP5;LXN;CANT1;GYPC;SDC4;LPL;FOXO3;NID1;UNG;ACAT1;CCL9;LARP1;ZNHIT6;S1PR1;RBM38;P2RY10;XRCC5;NOC3L;SGPP1;ISG20;GFI1B;GCLC;CXCL12;NDUFAF4;SP3;CD7;RHAG;TGFBI;GLA;FRYL;NFE2L2;BCL2L1
SOX2	27498859	Chip-Seq	STOMACH	58/2000	0.00478062	0.0541235	APP;RNF11;ZFAND3;MED16;PCMTD2;AKAP12;FAM102A;LBH;QSOX1;ACTR6;TPM1;ZDHHC13;ARID5B;BPGM;AMPD3;DGKZ;RSBN1;DNAJC3;TGFBR3;MINPP1;ADCY9;TBL1XR1;ALDH1A1;SIK3;VOPP1;PLIN3;TAGLN2;ARHGEF2;UMPS;RAPGEF6;PIGH;CANT1;CTBP2;TCF7;PPOX;RASGRP1;ADIPOR2;FUT4;GNA13;INPP5A;TNKS2;RAD21;STK38;GBP2;CBR4;IVNS1ABP;TMEM184C;XRCC5;SGPP1;CD24A;MEIS1;POU2AF1;TOMM70A;GCLM;SERINC5;NFE2L2;BCL2L1;BET1
SPI1	22096565	ChIP-ChIP	GC-B	50/1676	0.00514886	0.0572698	NARF;CTSZ;PLEK;GIMAP6;SYNE2;BICD2;SPIB;BC028528;CASP3;PDE4B;CCR7;ATP7A;MEF2C;CD180;PPP2R5C;DDIT3;ARHGEF2;LTB;UMPS;PIGF;MS4A1;C1QB;SF3B3;CANT1;GMPR2;MIS12;CREM;ZFP706;HSD17B12;SAMSN1;PIK3R5;GNA13;CD79A;SH3BP1;CD19;FYN;ST3GAL1;DARS;P2RY10;PLEKHA1;RIOK3;XRCC5;ISG20;GFI1B;SEC23IP;PSAT1;DMXL1;POU2AF1;SERINC5;ZFP110
OLIG2	23332759	ChIP-Seq	OLIGODENDROCYTES	58/2040	0.00718935	0.0750326	CYFIP2;APP;ZFAND3;WDR3;CPOX;ETS1;MYC;PDE4B;FAM53B;RIOK2;CSGALNACT1;DDX18;ST6GAL1;CD180;DDX10;IL16;IPCEF1;TGFBR3;TIAM1;ZEB1;DAAM1;DNAJC6;TBL1XR1;ORAI2;TMEM106B;PLIN2;MCTP2;RBKS;LEF1;STK39;ZFP706;RASGRP1;FOXO1;TRAK2;ZNHIT6;PENK;LMNA;RRS1;NRIP3;GPBP1L1;CD55;BRD4;IVNS1ABP;CAR2;DARS;XRCC5;EIF2AK1;ARID3B;SORL1;MFHAS1;MEIS1;PSAT1;SP4;POU2AF1;CD28;PFKM;SERINC5;BET1
LMO2	26923725	Chip-Seq	HEMOGENIC-ENDOTHELIUM	57/2000	0.00733758	0.0750326	SCYL3;ICAM2;ETS1;BICD2;SYNE1;LBH;KIFAP3;HGSNAT;MEF2C;ST6GAL1;WSB1;CD180;RUNX3;ANK1;TIAM1;ADCY9;DAAM1;DNAJC6;TBL1XR1;VOPP1;PRKCQ;UMPS;MCTP2;ST6GALNAC4;ZFP706;HSD17B12;HMGCR;NID1;ADIPOR2;FOXO1;RPAP3;UNG;ACAT1;CRYZ;ADD2;CD79A;UGCG;SH3TC2;PIP5K1B;HIVEP2;ST3GAL1;CAR2;DARS;VCAM1;NOC3L;RAB11A;SLC2A9;MFHAS1;MEIS1;TMEM159;DMXL1;SP3;CD7;CD28;POLR3K;SERINC5;BET1
SRF	21415370	ChIP-Seq	HL-1	48/1634	0.00805457	0.0803666	CDKN1B;NARF;FECH;CHD9;GMPR2;UBP1;NOL8;UBE2L6;PPOX;ACAT1;SYNE1;ADD2;PCMTD2;PRDX2;ABLIM1;GM2A;UROD;HLTF;LMNA;PDE4B;RIOK2;ADSS;MYH10;CBR4;BRD4;FBXO9;DDX18;ACTR6;EIF2AK1;MGA;TMEM176A;EPHX1;DDX10;RRAS2;MBOAT2;ARID5B;RRP1B;PPP2R5C;LARP4;SORL1;MYL4;SLC2A9;TMEM159;MAPKAPK3;3830406C13RIK;ST6GALNAC4;FRYL;NFE2L2
GF1B	26923725	Chip-Seq	HPCs	49/1676	0.00811272	0.0803666	POGK;UBP1;ETS1;BACH2;UROD;ACP5;RIOK2;TRIM27;HGSNAT;ST6GAL1;CD180;BPGM;IPCEF1;RUNX3;RSBN1;TGFBR3;PPM1A;TIAM1;ADCY9;DNAJC6;TBL1XR1;SIK3;ARHGEF2;UMPS;MCTP2;C1QA;GYPA;SATB2;ZFP706;HMGCR;FOXO3;ACAT1;CRYZ;ABLIM1;LARP1;ZNHIT6;ST3GAL1;MYH10;CD55;PKLR;MICAL3;SEC23IP;MEIS1;DMXL1;YPEL5;PFKM;POLR3K;NFE2L2;BCL2L1
NUCKS1	24931609	ChIP-Seq	HEPATOCYTES	21/588	0.0107568	0.0947021	DDX18;CDKN1B;FECH;TRRAP;CREM;FOXO3;ETS1;FOXO1;RAB11A;IKBKB;TGFBR3;CXCL12;MAPKAPK3;TBC1D4;LCK;MYC;DDIT3;CASP3;S1PR1;ITGA5;PGM1
GFI1B	20887958	ChIP-Seq	HPC-7	53/1871	0.01081	0.0947021	NARF;TRRAP;CHD9;FASTKD3;PLEK;IER3IP1;GIMAP6;FAM102A;LBH;GM2A;CASP3;RIOK2;PIM2;KIFAP3;CTSE;HOXA5;PARP4;PGAM1;RUNX3;MINPP1;PPM1A;TBL1XR1;SIK3;PRKCQ;CD48;ARHGEF2;LTB;RAPGEF6;ISCU;AGPAT5;FOXO1;CRYZ;TNKS2;HLTF;FYN;MGAT2;S1PR4;IVNS1ABP;MARCKSL1;SLC16A1;NEK4;PLEKHA1;XRCC5;TMEM176A;PCIF1;ERLIN2;GTF2H4;KLF1;CUL4A;SEC23IP;GCLC;GCLM;GALK2
PPARA	22158963	ChIP-Seq	LIVER	56/2000	0.0110536	0.0947021	ALAS1;CMAS;NARF;ZFAND3;CHD9;UBP1;UBE2L6;DCAF6;HEBP1;MYC;QSOX1;SEPHS2;HGSNAT;ACTR6;DNAJC3;ADCY9;DAAM1;LCK;TBL1XR1;DDIT3;NINJ1;TMEM106B;BLVRB;PLIN2;ITGA5;UMPS;ST6GALNAC4;CANT1;SDC4;HSD17B4;ZFP706;HSD17B12;FOXO3;FOXO1;UNG;ACAT1;LARP1;TNKS2;G3BP1;ANKRD10;HIVEP2;S1PR5;ADSS;NFE2;NEK4;EPHX1;SGPP1;SLC2A9;CXCL12;TOMM70A;SP3;RHAG;SERINC5;NFE2L2;BCL2L1;BET1
TCF7	22412390	ChIP-Seq	EML	56/2000	0.0110536	0.0947021	CDKN1B;TRRAP;ARRB1;CD3D;DCAF6;MYC;PIM2;HOXA7;RALBP1;WSB1;TPM1;ARID5B;PPP2R5C;DGKZ;RUNX3;RSBN1;TIAM1;ADCY9;MAPKAPK3;KIF2A;TAL1;TBL1XR1;NINJ1;ARHGEF2;LTB;TCF7;LEF1;BAZ2B;MEFV;FOXO3;FOXO1;SH3BP1;SH3TC2;LMNA;S1PR1;NRIP3;HIVEP2;ST3GAL1;S1PR4;IVNS1ABP;RBM38;NFE2;MARCKSL1;PCIF1;ARID3B;PDZK1IP1;UBAC1;KLF1;GCLC;ZZZ3;PIK3IP1;SP4;SP3;GCLM;FRYL;NFE2L2
PU	27001747	Chip-Seq	BMDM	56/2000	0.0110536	0.0947021	CYFIP2;SCYL3;NARF;FASTKD3;POGK;BICD2;B3GNTL1;DCAF6;SYNE1;GM2A;RIOK2;CCR7;QSOX1;KIFAP3;CTSE;DDX18;SERPINB2;ARID5B;ACYP1;IPCEF1;MSL1;MYL4;ADCY9;DDIT3;TAGLN2;CD48;SATB2;FOXO3;PPOX;PIK3R5;TRAK2;GNA13;CCL9;LARP1;RRS1;FYN;HIVEP2;ST3GAL1;ADSS;IVNS1ABP;DARS;NEK4;XRCC5;EPHX1;MBOAT2;WDR12;SGPP1;CD24A;MEIS1;PIK3IP1;SP4;CD28;TMCC2;TGFBI;GCLM;SERINC5
SMARCA4	23332759	ChIP-Seq	OLIGODENDROCYTES	68/2522	0.0118494	0.100167	APP;SCYL3;ZFAND3;FASTKD3;PTPRO;UBP1;ETS1;AKAP12;MYC;CASP3;PDE4B;FBXO3;FAM53B;RIOK2;TRIM27;CSGALNACT1;ST6GAL1;ANXA1;ACTR6;CD180;CKAP2;RRAS2;BPGM;AMPD3;IPCEF1;RSBN1;TGFBR3;TIAM1;ZEB1;KEL;DAAM1;DNAJC7;TBL1XR1;NINJ1;PLIN2;ARHGEF2;MCTP2;RAPGEF6;RBKS;CTBP2;CREM;LPL;FOXO3;FOXO1;TRAK2;CRYZ;LMNA;RRS1;FYN;SNCA;IVNS1ABP;DARS;MARCKSL1;CAR1;VCAM1;RPP40;MICAL3;MBOAT2;ARID3B;RAB11A;MEIS1;EHD4;PSAT1;CD28;PFKM;SE…
NKX2-5	21415370	ChIP-Seq	HL-1	44/1507	0.0121688	0.101514	NARF;CHD9;GMPR2;UBP1;NOL8;ZFP706;SYNE2;BICD2;PCMTD2;ABLIM1;TNKS2;MYC;HLTF;PDE4B;QSOX1;HIVEP2;MYH10;PMS1;PGM1;BRD4;DARS;TTC13;MGA;TMEM176B;PRMT3;TMEM176A;EPHX1;MICAL3;CKAP2;NOC3L;ACYP1;PPP2R5C;GTF2H4;RSBN1;RNF146;CUL4A;SEC23IP;CXCL12;LCK;DDIT3;AKAP9;TAGLN2;VAMP5;FRYL
LYL1	20887958	ChIP-Seq	HPC-7	25/752	0.0132647	0.109218	AGPAT5;C1QA;CMAS;CHD9;ICAM2;ARRB1;GIMAP6;DCAF6;S1PR1;SEPHS2;SERPINB2;PGAM1;TPM1;BPGM;PDZK1IP1;MFHAS1;NINJ1;SIK3;CD28;VOPP1;RHAG;CD48;ITGA5;LAT;BCL2L1
PPARG	20887899	ChIP-Seq	3T3-L1	91/3565	0.0149178	0.121255	ALAS2;RNF11;NARF;ZFAND3;CHD9;UBP1;SLC4A1;UFSP2;ETS1;SYNE2;BICD2;MRPL33;SYNE1;MYC;PDE4B;FAM53B;RIOK2;CCR7;TRIM27;HOXA7;ANXA1;RRAS2;ARID5B;BPGM;FBXW2;RSBN1;MSL1;MYL4;TGFBR3;MINPP1;PPM1A;ADCY9;DAAM1;TBC1D4;LCK;TBL1XR1;DDIT3;SIK3;PLIN2;STAMBP;UMPS;ISCU;C1QB;SF3B3;LEF1;CREM;NOL8;LPL;XPC;ZFP706;HSD17B12;NID1;FOXO1;UNG;ABLIM1;LARP1;TNKS2;SH3TC2;STK38;LMNA;PIP5K1B;HIVEP2;GBP2;ST3GAL1;MYH10;S1PR4;BRD4;TIA…
LMO2	26923725	Chip-Seq	HEMANGIOBLAST	51/1822	0.0151917	0.121918	SCYL3;ETS1;BACH2;B3GNTL1;PCF11;MYC;KIFAP3;DDX18;HGSNAT;CD180;DDX10;ZDHHC13;TIAM1;ZEB1;LCK;DNAJC6;UMPS;MCTP2;RBKS;ZFP706;HMGCR;FOXO3;NID1;ADIPOR2;RPAP3;UNG;CRYZ;ADD2;CD79A;ABLIM1;LARP1;SH3TC2;RAD21;RRS1;ST3GAL1;CD55;SNCA;IVNS1ABP;DARS;NOC3L;SLC2A9;CD2;MFHAS1;MEIS1;TMEM159;PSAT1;DMXL1;POLR3K;FRYL;SERINC5;NFE2L2
GATA1	19941827	ChIP-Seq	MEL86	55/2000	0.0163413	0.126346	ARF3;ATP8A1;CTSZ;PLEK;UBP1;UBE2L6;CD3D;MRPL33;AQP1;SACS;PGM1;HGSNAT;WSB1;BPGM;GTPBP2;RUNX3;MYL4;MINPP1;TIAM1;ADCY9;MAPKAPK3;TBC1D4;RASA2;PRKCQ;UMPS;C1QA;FECH;GYPC;ZFP706;HMGCR;FOXO3;ADIPOR2;RPAP3;RHD;ADD2;LARP1;SH3TC2;STK38;PIP5K1B;S1PR5;ST3GAL1;SNCA;IVNS1ABP;NFE2;CAR1;MICAL3;MBOAT2;RAB11A;CUL4A;SLC2A9;CD2;MEIS1;PSAT1;YPEL5;POLR3K
RUNX1	22412390	ChIP-Seq	EML	55/2000	0.0163413	0.126346	CYFIP2;ITK;ALAS2;PLEK;LPCAT1;SLC4A1;ARRB1;MED16;MRPL33;BC028528;MYC;QSOX1;TRIM27;FBXO9;ANXA1;DDX10;RRAS2;ACYP1;DGKZ;RUNX3;RSBN1;MSL1;PPM1A;DAAM1;DNAJC7;TAL1;TBL1XR1;NINJ1;RASA2;VOPP1;PLIN3;RAPGEF6;SDC4;LEF1;HSD17B12;MEFV;UNG;CCL9;SH3BP1;CD19;ST3GAL1;RBM38;NFE2;TIA1;XPO7;NKG7;SGPP1;KLF1;ISG20;TPPP3;PIK3IP1;CD7;GCLM;POLR3K;LAT
CEBPD	23245923	ChIP-Seq	MEFs	18/504	0.0174169	0.131456	CSGALNACT1;IVNS1ABP;RNF11;ZFAND3;CHD9;BAZ2B;MEIS1;ADCY9;TBC1D4;SH3TC2;SIK3;FYN;TRIM27;MCTP2;ST3GAL1;SRSF7;NFE2L2;BCL2L1
ERG	20887958	ChIP-Seq	HPC-7	54/1969	0.0181393	0.135298	CMAS;NARF;UBP1;CPOX;IER3IP1;BICD2;MRPL33;FAM102A;GM5617;MYC;FAM53B;PIM2;SEC62;PGM1;SERPINB2;PARP4;PRMT3;ZDHHC13;BPGM;RSBN1;CDC25B;MSL1;MYL4;MINPP1;DAAM1;NINJ1;AKAP9;SIK3;TMEM106B;TAGLN2;ARHGEF2;3830406C13RIK;AGPAT5;HSD17B4;UNG;CRYZ;GNA13;SH3BP1;TNKS2;RRS1;MGAT2;S1PR4;CBR4;IVNS1ABP;TIA1;MARCKSL1;XRCC5;MGA;PCIF1;LARP4;SEC23IP;TOMM70A;GCLM;POLR3K
SOX2	18692474	ChIP-Seq	MEFs	54/1991	0.0219646	0.154729	CDKN1B;CMAS;ATP8A1;VPREB3;VPREB1;UROD;MYC;CASP3;SACS;ACP5;RIOK2;PIM2;FBXO9;ST6GAL1;RALBP1;TPM1;ATRX;PRMT3;ARID5B;GTPBP2;DNAJC7;DNAJC6;NINJ1;PRKCQ;ITGA5;AGPAT5;CTBP2;SDC4;TCF7;LEF1;STK39;ZFP706;HMGCR;RASGRP1;ADIPOR2;UNG;RHD;GNA13;PRDX2;CD79A;UGCG;SLC16A1;XRCC5;XPO7;ARID3B;CD2;CD24A;GCLC;MEIS1;SP3;GCLM;FRYL;NFE2L2;BET1
KDM5B	21448134	ChIP-Seq	MESCs	93/3724	0.023672	0.15821	CYFIP2;RBM28;SCYL3;TRRAP;CHD9;WDR3;THYN1;UBP1;B3GNTL1;AKAP12;HOXA10;VPREB1;PCF11;FBXO3;RIOK2;TRIM27;HOXA7;SEC62;FBXO9;DDX18;WSB1;PGAM1;ATRX;PRMT3;FN3KRP;CKAP2;DDX10;ZDHHC13;ARID5B;PPP2R5C;ANK1;FBXW2;RSBN1;PPM1A;TIAM1;DAAM1;DNAJC7;KIF2A;TAL1;TBL1XR1;UMPS;RAPGEF6;PIGF;AGPAT5;SF3B3;CTBP2;MIS12;LEF1;NOL8;BAZ2B;HMGCR;RASGRP1;LARP1;TNKS2;RAD21;ZNHIT6;G3BP1;STK38;HLTF;RRS1;ANKRD10;GPBP1L1;HIVEP2;CEP76;A…
EP300	20729851	ChIP-Seq	FORBRAIN MIDBRAIN LIMB HEART	56/2093	0.0250462	0.163175	ALAS2;FHOD1;PTPRO;SLC4A1;UBE2L6;PIK3C2A;GIMAP6;BACH2;HOXA10;LBH;CCR7;TRIM27;HOXA7;MEF2C;WSB1;TPM1;BPGM;PPP2R5C;ANK1;FBXW2;MYL4;TGFBR3;DAAM1;TAL1;AKAP9;TAGLN2;GYPA;CTBP2;FECH;GYPC;BAZ2B;RASGRP1;TRAK2;ABLIM1;LMNA;ANKRD10;PIP5K1B;HIVEP2;MYH10;IVNS1ABP;NFE2;SLC14A1;CAR2;ATP8B4;MICAL3;NOC3L;PDZK1IP1;SLC2A9;TPPP3;GCLC;MEIS1;CXCL12;TGFBI;GCLM;NFE2L2;BCL2L1
CHD1	19587682	ChIP-ChIP	MESCs	26/843	0.0271089	0.171871	HSD17B12;HMGCR;GM2A;BC028528;RAD21;RRS1;RIOK2;GPBP1L1;TRIM27;FBXO9;PNO1;XRCC5;SLC10A3;RRAS2;ARID3B;KLF1;MYL4;RNF146;LCK;TBL1XR1;TMEM106B;GCLM;POLR3K;GLA;ISCU;ZFP110
NANOG	18692474	ChIP-Seq	MEFs	53/1989	0.0309082	0.190251	ITK;CDKN1B;CMAS;ATP8A1;BACH2;VPREB3;VPREB1;PCF11;MYC;CASP3;SACS;ACP5;CCR7;PIM2;FBXO9;MEF2C;ST6GAL1;RALBP1;TPM1;PRMT3;ARID5B;ACYP1;TGFBR3;DNAJC7;NINJ1;LTB;CTBP2;SDC4;LEF1;STK39;ZFP706;HMGCR;RASGRP1;ADIPOR2;RHD;GNA13;UGCG;RAD21;ADSS;BRD4;XRCC5;MBOAT2;ARID3B;ISG20;CD2;CD24A;GFI1B;GCLC;MEIS1;SP3;TGFBI;FRYL;NFE2L2
MYCN	18555785	ChIP-Seq	MESCs	59/2261	0.0335209	0.194493	CMAS;NARF;ZFAND3;AKAP12;ATP7B;ACP5;RIOK2;ATP7A;SEPHS2;PGAM1;DGKZ;FBXW2;MYL4;DAAM1;KIF2A;DDIT3;AKAP9;HAGH;ISCU;RBKS;AGPAT5;CTBP2;SDC4;COX15;NOL8;XPC;ZFP706;HMGCR;FOXO1;CRYZ;PRDX2;HLTF;FYN;GPBP1L1;MGAT2;ST3GAL1;CEP76;ADSS;MYH10;CBR4;BRD4;IVNS1ABP;TIA1;SLC16A1;TTC13;NEK4;PLEKHA1;XRCC5;MBOAT2;NOC3L;SORL1;GCLC;ZZZ3;PSAT1;SP4;STT3A;GCLM;NFE2L2;ZFP110
CEBPB	20176806	ChIP-Seq	MACROPHAGES	53/2000	0.0337449	0.194493	RBM28;CMAS;PTPRO;PLEK;ICAM2;SLC4A1;BACH2;MRPL33;FAM102A;SIN3B;BC028528;CTSE;PGM1;ST6GAL1;SERPINB2;ANXA1;MMP8;DGKZ;ANK1;CDC25B;HMBS;TAGLN2;ITGA5;ARHGEF2;RAPGEF6;VAMP5;CANT1;PPOX;RASGRP1;ADIPOR2;FOXO1;FUT4;PIK3R5;GNA13;CCL9;LARP1;STK38;GBP2;S1PR5;ST3GAL1;S1PR4;LAIR1;NFE2;CAR1;ARID3B;RAB11A;MEIS1;ZZZ3;TCN2;LCN2;CD28;PFKM;BET1
NFI	21473784	ChIP-Seq	ESCs	53/2000	0.0337449	0.194493	SCYL3;ZFAND3;FASTKD3;UBP1;BACH2;DCAF6;MRPL33;LBH;FBXO3;RIOK2;HOXA7;FBXO9;HGSNAT;ANXA1;TPM1;ZDHHC13;ARID5B;BPGM;AMPD3;IPCEF1;FBXW2;KEL;AKAP9;PLIN2;ARHGEF2;VAMP5;ST6GALNAC4;RBKS;LTF;SF3B3;SDC4;HSD17B4;BAZ2B;PPOX;RAD21;LMNA;S1PR1;ST3GAL1;CD55;IVNS1ABP;CAR2;DARS;SLC16A1;TMEM176B;PCIF1;ERLIN2;ARID3B;RNF146;NDUFAF4;CD28;YPEL5;FRYL;BCL2L1
STAT3	24763339	ChIP-Seq	IMN-ESCs	48/1788	0.0349814	0.199804	AGPAT5;C1QA;CTBP2;ATP8A1;CHD9;LEF1;STK39;ADIPOR2;FOXO1;RPAP3;MRPL33;MYC;STK38;RRS1;HIVEP2;GBP2;CBR4;BRD4;CAR2;DARS;DMTN;PLEKHA1;RIOK3;ATRX;RPP40;CKAP2;RRAS2;ARID5B;PPP2R5C;ARID3B;SORL1;DNAJC3;PPM1A;EHD4;DAAM1;DNAJC7;PIK3IP1;TBL1XR1;SP4;SP3;SIK3;TMEM106B;MCTP2;POLR3K;MS4A1;FRYL;NFE2L2;BCL2L1
GATA2	20887958	ChIP-Seq	HPC-7	46/1708	0.0368249	0.208455	ARF3;C1QA;CDKN1B;CMAS;KDM3B;TRRAP;ZFAND3;CHD9;ICAM2;ARRB1;GIMAP6;GATA1;FUT4;DCAF6;GPNMB;CCL5;CD19;S1PR1;CCR7;SEPHS2;DDX18;RALBP1;SERPINB2;PGAM1;TPM1;PDZK1IP1;GTF2H4;MYL4;TGFBR3;PPM1A;GFI1B;TSPO2;MAPKAPK3;PIK3IP1;NINJ1;SIK3;CD28;VOPP1;PLIN3;RHAG;TMCC2;CD48;ITGA5;HAGH;LAT;BCL2L1
SOX9	24532713	ChIP-Seq	HFSC	38/1384	0.0432098	0.233891	APP;CDKN1B;CTBP2;CHD9;MIS12;HSD17B12;BICD2;DCAF6;ABLIM1;LBH;INPP5A;GPNMB;LMNA;PDE4B;ANKRD10;FAM53B;ST3GAL1;SEPHS2;CBR4;SERPINB2;PNO1;MICAL3;ARID5B;ANK1;TIAM1;MEIS1;DAAM1;MAPKAPK3;ALDH1A1;ORAI2;SIK3;PLIN2;TAGLN2;GCLM;FRYL;ISCU;RBKS;BCL2L1
2004-10-01	18692474	ChIP-Seq	MEFs	52/1992	0.0443991	0.233891	CMAS;VPREB1;UROD;MYC;CASP3;SACS;ACP5;CCR7;PIM2;TRIM27;ATP7A;DDX18;ST6GAL1;RALBP1;ACTR6;PPP2R5C;ANK1;TGFBR3;DNAJC7;DDIT3;ITGA5;ISCU;CTBP2;SDC4;TCF7;LEF1;STK39;HMGCR;RASGRP1;UNG;RHD;ADD2;GNA13;PRDX2;UGCG;RAD21;PIP5K1B;HIVEP2;BRD4;TIA1;XRCC5;EPHX1;XPO7;ARID3B;CD2;CD24A;GCLC;MEIS1;SP3;LCN2;PFKM;NFE2L2
ASH2L	23239880	ChIP-Seq	MESCs	82/3336	0.046305	0.233891	ARF3;RBM28;CHD9;SLC4A1;MED16;IER3IP1;BACH2;BICD2;MRPL33;AKAP12;GM5617;FBXO3;RIOK2;QSOX1;TRIM27;SEC62;PGM1;DDX18;HGSNAT;PARP4;ACTR6;CD180;DDX10;ZDHHC13;ARID5B;BPGM;AMPD3;PPP2R5C;RUNX3;FBXW2;DNAJC3;MINPP1;PPM1A;TIAM1;DNAJC7;LCK;DNAJC6;TAGLN2;ARHGEF2;MCTP2;3830406C13RIK;SF3B3;LEF1;HSD17B4;HSD17B12;PPOX;ZMPSTE24;CRYZ;ABLIM1;LARP1;INPP5A;ZNHIT6;STK38;HLTF;LMNA;PMS1;CD55;DARS;TIA1;DMTN;NEK4;PNO1;RIOK3;…
ASXL1	24218140	ChIP-Seq	BMDM	24/807	0.0466763	0.233891	DARS;WSB1;SLC16A1;PARP4;FECH;COX15;CHD9;PGAM1;SATB2;GMPR2;IER3IP1;GTF2H4;RSBN1;PRDX2;TNKS2;RASA2;SACS;STT3A;S1PR1;PIP5K1B;CEP76;PMS1;LAMTOR5;ZFP110
PU.1	20176806	ChIP-Seq	MACROPHAGES	52/2000	0.0471284	0.233891	CYFIP2;ARF3;CMAS;PLEK;ICAM2;MRPL33;FAM102A;LBH;SIN3B;BC028528;PCF11;FAM53B;PGM1;HGSNAT;SERPINB2;ANXA1;PGAM1;RRAS2;GTPBP2;IPCEF1;MMP8;DGKZ;RUNX3;ANK1;RSBN1;CDC25B;LCK;RASA2;SIK3;TMEM106B;TAGLN2;ARHGEF2;RAPGEF6;AGPAT5;PPOX;ADIPOR2;FUT4;CCL9;SH3BP1;S1PR5;IVNS1ABP;CAR1;PLEKHA1;XPO7;SORL1;RAB11A;KLF1;ZZZ3;SP3;CD28;PFKM;NFE2L2
NANOG	18555785	Chip-Seq	ESCs	52/2000	0.0471284	0.233891	SCYL3;POGK;DCAF6;PDE4B;FBXO3;QSOX1;KIFAP3;CTSE;DDX18;SERPINB2;RRAS2;RUNX3;TBL1XR1;PRKCQ;TAGLN2;CD48;SATB2;LEF1;STK39;BAZ2B;HSD17B12;PPOX;RASGRP1;FOXO1;TRAK2;CRYZ;ZNHIT6;PENK;RRS1;S1PR1;ADSS;PMS1;CD55;IVNS1ABP;RBM38;CAR2;DARS;ATP8B4;SLC16A1;XRCC5;MGA;EPHX1;CD2;EHD4;ZZZ3;SP3;CD28;TMCC2;GCLM;POLR3K;GALK2;NFE2L2
TCFCP2L1	18555785	Chip-Seq	ESCs	52/2000	0.0471284	0.233891	SCYL3;POGK;BACH2;DCAF6;PDE4B;QSOX1;KIFAP3;CTSE;DDX18;SERPINB2;RUNX3;DNAJC6;TBL1XR1;PRKCQ;TAGLN2;CD48;SATB2;LEF1;STK39;BAZ2B;PPOX;RASGRP1;FOXO1;TRAK2;CRYZ;UGCG;PENK;RRS1;S1PR1;ADSS;PMS1;CD55;IVNS1ABP;RBM38;CAR2;DARS;ATP8B4;XRCC5;MGA;EPHX1;CD2;EHD4;CXCL12;ZZZ3;SP3;CD28;TMCC2;GCLM;POLR3K;GALK2;NFE2L2;BCL2L1

## Sheet: TRRUST_P0.05_Mouse
TF	Overlap	P-value	Adjusted P-value	Genes
TCF3	8/44	2.80496e-06	0.000816242	CD79A;VCAM1;EPB42;CD19;LEF1;CD7;FOXO1;UNG
SPI1	6/40	0.000156305	0.0118429	MEF2C;TAL1;CCL5;PTPRO;ACP5;IL7R
NFKB1	13/200	0.000272221	0.0118722	VCAM1;LEF1;STK39;HMGCR;IKBKB;CCL9;MYC;CCL5;CD7;LCN2;PLIN2;GCLM;BCL2L1
BCL11B	3/9	0.000664639	0.02149	CDKN1B;RUNX3;BCL2L1
NCOA1	3/11	0.00126606	0.0307019	MEF2C;PSAT1;ITGA5
SP1	14/270	0.00150839	0.0329978	APP;LPL;HMGCR;ETS1;CD79A;PPM1A;TAL1;MYC;SP4;LMNA;ITGA5;CTSE;CD55;LTF
JUN	9/131	0.00158752	0.0329978	GCLC;CCL5;PENK;ALDH1A1;PLIN2;ITGA5;HMGCR;CTSE;NFE2L2
IKZF1	3/16	0.00398049	0.0681366	CD79A;MYC;IL7R
GATA1	3/17	0.00476029	0.0769581	NFE2;EPB42;TAL1
FOS	5/56	0.00584353	0.0874587	CCL5;PENK;ACP5;HMGCR;NFE2L2
ZFP148	2/6	0.00601091	0.0874587	TAL1;GATA1
ETS1	5/59	0.00728535	0.0921755	RNF11;ZEB1;IL7R;CD3D;RUNX3
HDAC3	2/7	0.00830104	0.10065	CDKN1B;BCL2L1
POU4F1	2/8	0.0109181	0.109557	RUNX3;BCL2L1
PITX2	3/24	0.01274	0.122111	MEF2C;MGA;LEF1
FOXO3	2/9	0.0138476	0.122111	CDKN1B;LCN2
GFI1B	2/9	0.0138476	0.122111	GFI1B;MEIS1
TAL1	2/10	0.0170758	0.130765	EPB42;PDZK1IP1
TFAP2A	2/10	0.0170758	0.130765	MEIS1;HOXA7
GFI1	2/10	0.0170758	0.130765	GFI1B;IL7R
NFE2	2/10	0.0170758	0.130765	EPB42;HMBS
NRL	2/10	0.0170758	0.130765	MEF2C;PPP2R5C
FOXO1	4/49	0.0181384	0.131957	CDKN1B;LPL;CCR7;IL7R
MYC	4/49	0.0181384	0.131957	CAR1;TRRAP;MYC;ACP5
HDAC1	3/28	0.0194126	0.137782	AKAP12;CDKN1B;CCL5
PPARD	2/11	0.0205891	0.139336	LPL;FOXO1
TWIST1	3/29	0.021329	0.141062	ZEB1;RUNX3;BRD4
XBP1	2/13	0.0284192	0.15204	POU2AF1;FOXO1
CUX1	2/13	0.0284192	0.15204	CDKN1B;MYC
PAX5	2/14	0.0327112	0.156048	CD79A;CD19
CTNNB1	4/62	0.0388632	0.173319	MYC;CASP3;LEF1;BCL2L1
RELA	6/121	0.0393095	0.173319	VCAM1;CDKN1B;MYC;CCL5;STK39;BCL2L1
MYB	2/17	0.0469535	0.193235	PPM1A;MYC
POU2F2	2/17	0.0469535	0.193235	CD79A;LPL
