# Supplementary material for: Weighted gene co-expression network analysis identifies key hub genes and pathways in acute myeloid leukemia
Source: Front Genet. 2023 Feb 27;14:1009462. doi: 10.3389/fgene.2023.1009462 (PMC10008864; doi:10.3389/fgene.2023.1009462)
Supplement: Supplementary file 3 [file Table1.XLSX]

## Sheet: Hs_ModGenes_Mm_Ortho_n=1344
Human module genes and their mouse orthologs
Human AML and Healthy (GSE9476) WGCNA			Mouse Orthologs
Module Gene symbol	Module Gene ID	Module name
ALDH1A1	216	darkgreen	Aldh1a1
KLF1	10661	darkgreen	Klf1
REXO2	25996	darkgreen	Rexo2
TSPAN13	27075	darkgreen	Tspan13
LXN	56925	darkgreen	Lxn
FHL2	2274	darkgreen	Fhl2
GFI1B	8328	darkgreen	Gfi1b
GYPC	2995	darkgreen	Gypc
CD59	966	darkgreen	Cd59b
PFKM	5213	darkgreen	Pfkm
UROD	7389	darkgreen	Urod
HEBP1	50865	darkgreen	Hebp1
MYH10	4628	darkgreen	Myh10
GMPR	2766	darkgreen	Gmpr
PRDX2	7001	darkgreen	Prdx2
TAL1	6886	darkgreen	Tal1
PLEK	5341	darkgreen	Plek
GATA1	2623	darkgreen	Gata1
OXCT1	5019	darkgreen	Oxct1
TPM1	7168	darkgreen	Tpm1
APP	351	darkgreen	App
C3orf14	57415	darkgreen	3830406C13Rik
PPOX	5498	darkgreen	Ppox
SGPP1	81537	darkgreen	Sgpp1
ATP7B	540	darkgreen	Atp7b
TFR2	7036	darkgreen	Tfr2
PIP5K1B	8395	darkgreen	Pip5k1b
PKIA	5569	darkgreen	Pkia
HOXA1	3198	darkgreen	Hoxa1
DNAJC6	9829	darkgreen	Dnajc6
SIAH2	6478	darkgreen	Siah2
STOM	2040	darkgreen	Stom
ATP6AP1	537	darkgreen	Atp6ap1
FAM50B	26240	darkgreen	Fam50b
ADAM17	6868	darkgreen	Adam17
PWP2	5822	darkgreen	Pwp2
MICAL3	57553	darkgreen	Mical3
MYC	4609	green	Myc
FAM216A	29902	green	Fam216a
HLTF	6596	green	Hltf
UNG	7374	green	Ung
NINJ1	4814	green	Ninj1
CETN3	1070	green	Cetn3
ANKRD27	84079	green	Ankrd27
ASF1A	25842	green	Asf1a
MSH2	4436	green	Msh2
ACADM	34	green	Acadm
NOC3L	64318	green	Noc3l
AGPAT5	55326	green	Agpat5
PFAS	5198	green	Pfas
MCM3	4172	green	Mcm3
WDR12	55759	green	Wdr12
ZNF146	7705	green	Zfp146
GALNT7	51809	green	Galnt7
GNA13	10672	green	Gna13
DYNLL1	8655	green	Dynll1
ACYP1	97	green	Acyp1
INTS13	55726	green	Ints13
NUP37	79023	green	Nup37
ZFP36L2	678	green	Zfp36l2
PARP1	142	green	Parp1
RNF11	26994	green	Rnf11
FAM3C	10447	green	Fam3c
MSMO1	6307	green	Msmo1
ACAT1	38	green	Acat1
PUS7	54517	green	Pus7
AP5M1	55745	green	Ap5m1
ARMCX3	51566	green	Armcx3
FASTKD1	79675	green	Fastkd1
SLC26A2	1836	green	Slc26a2
CRYZ	1429	green	Cryz
OPN3	23596	green	Opn3
MRPL16	54948	green	Mrpl16
PLA2G4A	5321	green	Pla2g4a
MRPS17	51373	green	Mrps17
GADD45B	4616	green	Gadd45b
RPP40	10799	green	Rpp40
TOP2B	7155	green	Top2b
MRPS28	28957	green	Mrps28
SUCLA2	8803	green	Sucla2
NUTF2	10204	green	Nutf2
ZNHIT6	54680	green	Znhit6
NUP43	348995	green	Nup43
ERLIN2	11160	green	Erlin2
NARS2	79731	green	Nars2
MAT2A	4144	green	Mat2a
CTR9	9646	green	Ctr9
FOSL2	2355	green	Fosl2
AK6	102157402	green	Ak6
TBL1XR1	79718	green	Tbl1xr1
ARMC1	55156	green	Armc1
DARS1	1615	green	Dars
CDC23	8697	green	Cdc23
ZNF302	55900	green	--
MSH6	2956	green	Msh6
NUP107	57122	green	Nup107
MEF2C	4208	green	Mef2c
DROSHA	29102	green	Drosha
PMS1	5378	green	Pms1
MTERF3	51001	green	Mterf3
CFAP298	56683	green	Cfap298
PLEKHO1	51177	green	Plekho1
ADNP	23394	green	Adnp
NAT10	55226	green	Nat10
ZC3H4	23211	green	Zc3h4
XPO1	7514	green	Xpo1
KIFAP3	22920	green	Kifap3
ZZZ3	26009	green	Zzz3
SLC39A14	23516	green	Slc39a14
PSMB5	5693	green	Psmb5
STT3A	3703	green	Stt3a
HSD17B12	51144	green	Hsd17b12
YPEL5	51646	green	Ypel5
MRPS31	10240	green	Mrps31
ACOT13	55856	green	Acot13
PAPSS1	9061	green	Papss1
NIF3L1	60491	green	Nif3l1
CKAP2	26586	green	Ckap2
MAP3K4	4216	green	Map3k4
ACTL6A	86	green	Actl6a
FAM98A	25940	green	Fam98a
CASP3	836	green	Casp3
HSD17B4	3295	green	Hsd17b4
ABCD3	5825	green	Abcd3
GTF2H5	404672	green	Gtf2h5
ANKRD17	26057	green	Ankrd17
TMEM106B	54664	green	Tmem106b
NOL8	55035	green	Nol8
CCDC47	57003	green	Ccdc47
ZNF184	7738	green	Zfp184
PUS1	80324	green	Pus1
NUP133	55746	green	Nup133
CRNKL1	51340	green	Crnkl1
TERF2	7014	green	Terf2
MGA	23269	green	Mga
METTL3	56339	green	Mettl3
FOCAD	54914	green	Focad
WDR3	10885	green	Wdr3
MRPL39	54148	green	Mrpl39
IL1RAP	3556	green	Il1rap
ZNF544	27300	green	--
TBC1D31	93594	green	Tbc1d31
RMI1	80010	green	Rmi1
SNRNP40	9410	green	Snrnp40
MFAP1	4236	green	Mfap1a
ERI2	112479	green	Eri2
C5orf22	55322	green	6030458C11Rik
DNAAF2	55172	green	Dnaaf2
HPF1	54969	green	Hpf1
RAB5C	5878	green	Rab5c
MIS18A	54069	green	Mis18a
HMG20A	10363	green	Hmg20a
ABHD10	55347	green	Abhd10
THYN1	29087	green	Thyn1
HIBCH	26275	green	Hibch
EMG1	10436	green	Emg1
KEAP1	9817	green	Keap1
IMMT	10989	green	Immt
EIF4ENIF1	56478	green	Eif4enif1
CSE1L	1434	green	Cse1l
OBI1	79596	green	Obi1
AGL	178	green	Agl
GOLPH3	64083	green	Golph3
ACTR6	64431	green	Actr6
GALNT2	2590	green	Galnt2
ANKRD46	157567	green	Ankrd46
CD2AP	23607	green	Cd2ap
ZCCHC10	54819	green	Zcchc10
CISD1	55847	green	Cisd1
LRRC8D	55144	green	Lrrc8d
SLC25A15	10166	green	Slc25a15
ATXN2	6311	green	Atxn2
GET1	7485	green	Get1
SNX5	27131	green	Snx5
GOLPH3L	55204	green	Golph3l
UBR7	55148	green	Ubr7
SRSF7	6432	green	Srsf7
PDHX	8050	green	Pdhx
FASTKD3	79072	green	Fastkd3
DGKZ	8525	green	Dgkz
UTP6	55813	green	Utp6
MTO1	25821	green	Mto1
GLOD4	51031	green	Glod4
RIOK3	8780	green	Riok3
TRMT13	54482	green	Trmt13
MLH1	4292	green	Mlh1
SEPHS2	22928	green	Sephs2
BUB3	9184	green	Bub3
PIGF	5281	green	Pigf
TIA1	7072	green	Tia1
EEF1E1	9521	green	Eef1e1
MKKS	8195	green	Mkks
SACS	26278	green	Sacs
CUL1	8454	green	Cul1
TOMM70	9868	green	Tomm70a
AASDHPPT	60496	green	Aasdhppt
SEPHS1	22929	green	Sephs1
RBM28	55131	green	Rbm28
NDUFB6	4712	green	Ndufb6
MDN1	23195	green	Mdn1
PLK3	1263	green	Plk3
C12orf29	91298	green	4930430F08Rik
CKAP5	9793	green	Ckap5
RRP1B	23076	green	Rrp1b
COPB2	9276	green	Copb2
BET1	10282	green	Bet1
MGAT2	4247	green	Mgat2
MAK16	84549	green	Mak16
UBP1	7342	green	Ubp1
UTP3	57050	green	Utp3
LCMT1	51451	green	Lcmt1
LRRC47	57470	green	Lrrc47
RBM12	10137	green	Rbm12
PAAF1	80227	green	--
TXNDC15	79770	green	Txndc15
GSPT1	2935	green	Gspt1
VPS72	6944	green	Vps72
ZNF189	7743	green	Zfp189
TAF2	6873	green	Taf2
PUM3	9933	green	Pum3
PIK3R5	23533	green	Pik3r5
CASD1	64921	green	Casd1
SUPT16H	11198	green	Supt16
BFAR	51283	green	Bfar
HNRNPF	3185	green	Hnrnpf
ACKR3	57007	green	Ackr3
AIF1	199	green	Aif1
MRPL34	64981	green	Mrpl34
RFTN1	23180	green	Rftn1
CNTRL	11064	green	Cntrl
APOC1	341	green	Apoc1
TEX2	55852	green	Tex2
NDUFAF1	51103	green	Ndufaf1
RPA1	6117	green	Rpa1
NUP85	79902	green	Nup85
GLRX2	51022	green	Glrx2
NEK4	6787	green	Nek4
GTF2H1	2965	green	Gtf2h1
POLR3K	51728	green	Polr3k
MIS12	79003	green	Mis12
DFFB	1677	green	Dffb
TRMT1L	81627	green	Trmt1l
MAGEF1	64110	green	--
TWNK	56652	green	Twnk
ANKRD10	55608	green	Ankrd10
REV1	51455	green	Rev1
ICAM2	3384	green	Icam2
MRPL58	3396	green	Mrpl58
SRSF1	6426	green	Srsf1
KIF2A	3796	green	Kif2a
SHQ1	55164	green	Shq1
NSMAF	8439	green	Nsmaf
TXNDC9	10190	green	Txndc9
DNAJC3	5611	green	Dnajc3
DDX10	1662	green	Ddx10
PCNX4	64430	green	Pcnx4
RIDA	10247	green	Rida
RARS1	5917	green	Rars
RAD51C	5889	green	Rad51c
KRBOX4	55634	green	Zfp78
CEP192	55125	green	Cep192
TMEM126B	55863	green	Tmem126b
ZNF140	7699	green	--
PGM1	5236	green	Pgm1
NCBP2	22916	green	Ncbp2
ASNSD1	54529	green	Asnsd1
FNTA	2339	green	Fnta
FH	2271	green	Fh1
RRS1	23212	green	Rrs1
RLF	6018	green	Rlf
HGSNAT	138050	green	Hgsnat
EEF1AKNMT	51603	green	Eef1aknmt
CBR1	873	green	Cbr1
CMAS	55907	green	Cmas
FNBP4	23360	green	Fnbp4
POGK	57645	green	Pogk
PCID2	55795	green	Pcid2
RIOX1	79697	green	Riox1
PRPF4	9128	green	Prpf4
PAXIP1	22976	green	Paxip1
TRRAP	8295	green	Trrap
NARS1	4677	green	Nars
MRPL46	26589	green	Mrpl46
LARP1	23367	green	Larp1
CDC16	8881	green	Cdc16
INTS9	55756	green	Ints9
FN3KRP	79672	green	Fn3krp
INTS8	55656	green	Ints8
PTRH2	51651	green	Ptrh2
PSMD10	5716	green	Psmd10
RRAGA	10670	green	Rraga
CSTF2T	23283	green	Cstf2t
LSM8	51691	green	Lsm8
GTF2H4	2968	green	Gtf2h4
POLD3	10714	green	Pold3
EIF4G3	8672	green	Eif4g3
RAB11A	8766	green	Rab11a
MRS2	57380	green	Mrs2
G3BP1	10146	green	G3bp1
TGDS	23483	green	Tgds
ZNF706	51123	green	Zfp706
EFL1	79631	green	Efl1
CHD9	80205	green	Chd9
GEMIN6	79833	green	Gemin6
SMARCAL1	50485	green	Smarcal1
GNPAT	8443	green	Gnpat
ZMYND8	23613	green	Zmynd8
POT1	25913	green	Pot1a
RBM14	10432	green	Rbm14
CUTC	51076	green	Cutc
ATP6V0C	527	green	Atp6v0c
CSTF3	1479	green	Cstf3
BRD7	29117	green	Brd7
PPM1A	5494	green	Ppm1a
CLK2	1196	green	Clk2
MRM2	29960	green	Mrm2
MDC1	9656	green	Mdc1
ASH2L	9070	green	Ash2l
SNUPN	10073	green	Snupn
MMUT	4594	green	Mmut
CTCF	10664	green	Ctcf
HDHD3	81932	green	Hdhd3
STK39	27347	green	Stk39
DDX23	9416	green	Ddx23
PCIF1	63935	green	Pcif1
AIFM1	9131	green	Aifm1
SART3	9733	green	Sart3
OFD1	8481	green	Ofd1
IMP3	55272	green	Imp3
STARD7	56910	green	Stard7
AARS1	16	green	Aars
TXLNA	200081	green	Txlna
DNAAF5	54919	green	Dnaaf5
RCC1L	81554	green	Rcc1l
DET1	55070	green	Det1
ASCC3	10973	green	Ascc3
FANCF	2188	green	Fancf
HNRNPL	3191	green	Hnrnpl
C1orf109	54955	green	9930104L06Rik
TTF2	8458	green	Ttf2
APTX	54840	green	Aptx
EMC8	10328	green	Emc8
PEF1	553115	green	Pef1
TEFM	79736	green	Tefm
ORC3	23595	green	Orc3
UFSP2	55325	green	Ufsp2
STAMBP	10617	green	Stambp
PDHB	5162	green	Pdhb
PRPSAP2	5636	green	Prpsap2
PALB2	79728	green	Palb2
EIF2S1	1965	green	Eif2s1
AIMP2	7965	green	Aimp2
HADHB	3032	green	Hadhb
CUL4A	8451	green	Cul4a
TOGARAM1	23116	green	Togaram1
NUP42	11097	green	Nupl2
PGRMC2	10424	green	Pgrmc2
NEMP1	23306	green	Nemp1
DHRS7B	25979	green	Dhrs7b
COG5	10466	green	Cog5
DDX56	54606	green	Ddx56
SNIP1	79753	green	Snip1
PITPNB	23760	green	Pitpnb
TUBGCP4	27229	green	Tubgcp4
ALG6	29929	green	Alg6
ZNF45	7596	green	Zfp94
NEFH	4744	green	Nefh
ACSL5	51703	green	Acsl5
METTL17	64745	green	Mettl17
RIOX2	84864	green	Riox2
SLC16A1	6566	green	Slc16a1
TUBGCP3	10426	green	Tubgcp3
DNAJA3	9093	green	Dnaja3
GALK2	2585	green	Galk2
ZDHHC13	54503	green	Zdhhc13
ZC3H14	79882	green	Zc3h14
DCAF6	55827	green	Dcaf6
OXSM	54995	green	Oxsm
BOLA1	51027	green	Bola1
DLAT	1737	green	Dlat
SF3B3	23450	green	Sf3b3
ARID3B	10620	green	Arid3b
GCN1	10985	green	Gcn1
COQ9	57017	green	Coq9
OSBPL1A	114876	green	Osbpl1a
CYREN	78996	green	Cyren
ORC2	4999	green	Orc2
NUP205	23165	green	Nup205
NDUFAF4	29078	green	Ndufaf4
UMPS	7372	green	Umps
LARS2	23395	green	Lars2
CNOT6	57472	green	Cnot6
SMARCA2	6595	green	Smarca2
RFC1	5981	green	Rfc1
UBC	7316	green	Ubc
FADD	8772	green	Fadd
NSUN5	55695	green	Nsun5
TMEM186	25880	green	Tmem186
PREB	10113	green	Preb
ALG13	79868	green	Alg13
CCDC51	79714	green	Ccdc51
TYW1	55253	green	Tyw1
TSEN2	80746	green	Tsen2
NCBP3	55421	green	Ncbp3
LARP4	113251	green	Larp4
RRP9	9136	green	Rrp9
ZNF23	7571	green	Zfp612
PDCD11	22984	green	Pdcd11
ZNF268	10795	green	--
PRMT3	10196	green	Prmt3
TFB1M	51106	green	Tfb1m
RIOK2	55781	green	Riok2
CLUH	23277	green	Cluh
XRCC5	7520	green	Xrcc5
TRIM32	22954	green	Trim32
NKRF	55922	green	Nkrf
ERG28	11161	green	Erg28
TRIT1	54802	green	Trit1
ZNF227	7770	green	--
DDX18	8886	green	Ddx18
ADIPOR2	79602	green	Adipor2
RCHY1	25898	green	Rchy1
TTC33	23548	green	Ttc33
PREPL	9581	green	Prepl
ERCC3	2071	green	Ercc3
PAGR1	79447	green	Pagr1a
TFCP2	7024	green	Tfcp2
MLYCD	23417	green	Mlycd
TBCE	6905	green	Tbce
IPO9	55705	green	Ipo9
INTS7	25896	green	Ints7
MORC2	22880	green	Morc2a; Morc2b
TTI1	9675	green	Tti1
NDUFS2	4720	green	Ndufs2
NOL9	79707	green	Nol9
ATF2	1386	green	Atf2
FANCE	2178	green	Fance
HMGCL	3155	green	Hmgcl
NKAPD1	55216	green	Nkapd1
NVL	4931	green	Nvl
MRPS14	63931	green	Mrps14
LDAH	60526	green	Ldah
MEPCE	56257	green	Mepce
GEMIN4	50628	green	Gemin4
UPB1	51733	green	Upb1
OXLD1	339229	green	Oxld1
EIF2AK1	27102	green	Eif2ak1
SKP2	6502	green	Skp2
AGK	55750	green	Agk
ELP4	26610	green	Elp4
GLT8D1	55830	green	Glt8d1
MED16	10025	green	Med16
SDHA	6389	green	Sdha
SH3BP1	23616	green	Sh3bp1
PRDM1	639	green	Prdm1
SDAD1	55153	green	Sdad1
ACLY	47	green	Acly
NEK9	91754	green	Nek9
MRPL2	51069	green	Mrpl2
XPO7	23039	green	Xpo7
KIFBP	26128	green	Kifbp
TNPO3	23534	green	Tnpo3
INTS5	80789	green	Ints5
LILRA4	23547	green	--
SYT11	23208	green	Syt11
DCAF7	10238	green	Dcaf7
QRSL1	55278	green	Qrsl1
EIF2B5	8893	green	Eif2b5
MCCC2	64087	green	Mccc2
TMEM223	79064	green	Tmem223
TTC4	7268	green	Ttc4
PKP4	8502	green	Pkp4
MUS81	80198	green	Mus81
USP21	27005	green	Usp21
DNAJC11	55735	green	Dnajc11
TMEM184C	55751	green	Tmem184c
ENTR1	10807	green	Entr1
ZBTB24	9841	green	Zbtb24
PIGV	55650	green	Pigv
COX15	1355	green	Cox15
AKAP1	8165	green	Akap1
MPHOSPH10	10199	green	Mphosph10
GEMIN2	8487	green	Gemin2
TMEM177	80775	green	Tmem177
ZNF672	79894	green	Zfp672
PARN	5073	green	Parn
KLHL36	79786	green	Klhl36
CBY1	25776	green	Cby1
ZNF133	7692	green	--
CEP76	79959	green	Cep76
AFG3L2	10939	green	Afg3l2
GPALPP1	55425	green	Gpalpp1
SMG8	55181	green	Smg8
MMS19	64210	green	Mms19
RIC8B	55188	green	Ric8b
SLC30A5	64924	green	Slc30a5
SEC23IP	11196	green	Sec23ip
DCUN1D4	23142	green	Dcun1d4
HBD	3045	grey60	--
AHSP	51327	grey60	--
CA2	760	grey60	Car2
ALAS2	212	grey60	Alas2
MINPP1	9562	grey60	Minpp1
NR4A2	4929	grey60	Nr4a2
XK	7504	grey60	Xk
JCHAIN	3512	grey60	Jchain
EPB42	2038	grey60	Epb42
CA1	759	grey60	Car1
SLC4A1	6521	grey60	Slc4a1
BLVRB	645	grey60	Blvrb
GYPA	2993	grey60	Gypa
H2BC6	8344	grey60	H2bc13
SELENBP1	8991	grey60	Selenbp1
H2BS1	102724334	grey60	--
ZNF331	55422	grey60	--
KCNH2	3757	grey60	Kcnh2
SPTA1	6708	grey60	Spta1
CPOX	1371	grey60	Cpox
VPREB1	7441	grey60	Vpreb1
AMMECR1	9949	grey60	Ammecr1
RETN	56729	grey60	Retn
EPCAM	4072	grey60	Epcam
HHEX	3087	grey60	Hhex
PIK3R1	5295	grey60	Pik3r1
H2BC12	85236	grey60	H2bc12
BPGM	669	grey60	Bpgm
HMBS	3145	grey60	Hmbs
SNCA	6622	grey60	Snca
TRAK2	66008	grey60	Trak2
OAT	4942	grey60	Oat
MYOM2	9172	grey60	Myom2
LYRM1	57149	grey60	Lyrm1
FECH	2235	grey60	Fech
IGLL3P	91353	grey60	--
IGHD	3495	grey60	--
RHAG	6005	grey60	Rhag
RBM38	55544	grey60	Rbm38
DDIT3	1649	grey60	Ddit3
NMU	10874	grey60	Nmu
GYPB	2994	grey60	Gypa
DAAM1	23002	grey60	Daam1
ALAS1	211	grey60	Alas1
TRIM58	25893	grey60	Trim58
HBQ1	3049	grey60	Hbq1b
TUBA1A	7846	grey60	Tuba1a
TAGLN2	8407	grey60	Tagln2
IGLC1	3537	grey60	--
TMCC2	9911	grey60	Tmcc2
RHD	6007	grey60	Rhd
CREM	1390	grey60	Crem
IGKC	3514	grey60	--
ANK1	286	grey60	Ank1
AIDA	64853	grey60	Aida
GCLM	2730	grey60	Gclm
UBAC1	10422	grey60	Ubac1
GCLC	2729	grey60	Gclc
MYL4	4635	grey60	Myl4
MAP1S	55201	grey60	Map1s
ITGA5	3678	grey60	Itga5
CXCL12	6387	grey60	Cxcl12
MFHAS1	9258	grey60	Mfhas1
PTTG1IP	754	grey60	Pttg1ip
CTSE	1510	grey60	Ctse
FAM13A	10144	grey60	Fam13a
FBXO34	55030	grey60	Fbxo34
IGK	50802	grey60	--
PLIN3	10226	grey60	Plin3
KPNA4	3840	grey60	Kpna4
ST6GALNAC4	27090	grey60	St6galnac4
SLC6A8	6535	grey60	Slc6a8
TSPO2	222642	grey60	Tspo2
DMTN	2039	grey60	Dmtn
CRISP2	7180	grey60	Crisp2
MBOAT2	129642	grey60	Mboat2
PDE4D	5144	grey60	Pde4d
ATP13A3	79572	grey60	Atp13a3
MOSPD1	56180	grey60	Mospd1
AQP1	358	grey60	Aqp1
FHOD1	29109	grey60	Fhod1
MAPKAPK3	7867	grey60	Mapkapk3
IGLV1-44	28823	grey60	--
CLIC1	1192	grey60	Clic1
PKLR	5313	grey60	Pklr
ERMAP	114625	grey60	Ermap
AK1	203	grey60	Ak1
FBRS	64319	grey60	Fbrs
BCL2L1	598	grey60	Bcl2l1
HCCS	3052	grey60	Hccs
ADD2	119	grey60	Add2
ARF3	377	grey60	Arf3
SLC14A1	6563	grey60	Slc14a1
KEL	3792	grey60	Kel
HAGH	3029	grey60	Hagh
ARRB1	408	grey60	Arrb1
B3GNTL1	146712	grey60	B3gntl1
TNFRSF17	608	grey60	Tnfrsf17
ARHGEF2	9181	grey60	Arhgef2
IGLJ3	28831	grey60	--
ZBTB48	3104	grey60	Zbtb48
CDC27	996	grey60	Cdc27
TNS1	7145	grey60	Tns1
KLHL7	55975	grey60	Klhl7
KRT1	3848	grey60	Krt1
BTK	695	grey60	Btk
FUT1	2523	grey60	Fut1
VCAM1	7412	grey60	Vcam1
SLC25A21	89874	grey60	Slc25a21
MAPKAPK5-AS1	51275	grey60	--
TMEM176B	28959	lightcyan	Tmem176b
SERPINB2	5055	lightcyan	Serpinb2
PDZD8	118987	lightcyan	Pdzd8
CCNA1	8900	lightcyan	Ccna1
CES1	1066	lightcyan	Ces1g
AHR	196	lightcyan	Ahr
KCNE5	23630	lightcyan	Kcne1l
TENT5A	55603	lightcyan	Tent5a
STAR	6770	lightcyan	Star
PTPRCAP	5790	lightcyan	Ptprcap
ADGRG1	9289	lightcyan	Adgrg1
C1QA	712	lightcyan	C1qa
LAMP5	24141	lightcyan	Lamp5
DEFB1	1672	lightcyan	--
CTSD	1509	lightcyan	Ctsd
CCL23	6368	lightcyan	Ccl9
TMEM176A	55365	lightcyan	Tmem176a
FUT4	2526	lightcyan	Fut4
CTSL	1514	lightcyan	--
MARCKSL1	65108	lightcyan	Marcksl1
INAVA	55765	lightcyan	Inava
GPR25	2848	lightcyan	Gpr25
ABLIM1	3983	lightcyan	Ablim1
TPPP3	51673	lightcyan	Tppp3
PLD3	23646	lightcyan	Pld3
PENK	5179	lightcyan	Penk
SDC4	6385	lightcyan	Sdc4
TRPM4	54795	lightcyan	Trpm4
LILRB4	11006	lightcyan	Lilrb4a
FN1	2335	lightcyan	Fn1
LPL	4023	lightcyan	Lpl
P2RY2	5029	lightcyan	P2ry2
MRPL33	9553	lightcyan	Mrpl33
CD180	4064	lightcyan	Cd180
CADM1	23705	lightcyan	Cadm1
MSLN	10232	lightcyan	Msln
BIN1	274	lightcyan	Bin1
SDC2	6383	lightcyan	Sdc2
VPS37B	79720	lightcyan	Vps37b
FKBP1B	2281	lightcyan	Fkbp1b
PRKCQ	5588	lightcyan	Prkcq
C1orf54	79630	lightcyan	BC028528
MILR1	284021	lightcyan	Milr1
PGAM1	5223	lightcyan	Pgam1
SOBP	55084	lightcyan	Sobp
AOC1	26	lightcyan	Aoc1
C1QB	713	lightcyan	C1qb
FEZ1	9638	lightcyan	Fez1
NID1	4811	lightcyan	Nid1
SLC15A2	6565	lightcyan	Slc15a2
CTSZ	1522	lightcyan	Ctsz
RBKS	64080	lightcyan	Rbks
HP	3240	lightcyan	Hp
P2RX4	5025	lightcyan	P2rx4
CENPB	1059	lightcyan	Cenpb
EHD4	30844	lightcyan	Ehd4
GOLM1	51280	lightcyan	Golm1
ADGRL2	23266	lightcyan	Adgrl2
NAGPA	51172	lightcyan	Nagpa
COL9A2	1298	lightcyan	Col9a2
KCNN2	3781	lightcyan	Kcnn2
ADGRA2	25960	lightcyan	Adgra2
C2	717	lightcyan	C2
MPP1	4354	lightcyan	Mpp1
NXF3	56000	lightcyan	Nxf3
PRR5	55615	lightcyan	Prr5
ATP8A1	10396	lightcyan	Atp8a1
STX4	6810	lightcyan	Stx4a
BMP2	650	lightcyan	Bmp2
QSOX1	5768	lightcyan	Qsox1
DKK2	27123	lightcyan	Dkk2
CLTCL1	8218	lightcyan	--
GPR35	2859	lightcyan	Gpr35
VLDLR	7436	lightcyan	Vldlr
CD70	970	lightcyan	Cd70
SORT1	6272	lightcyan	Sort1
EPHX1	2052	lightcyan	Ephx1
ZEB1	6935	lightcyan	Zeb1
ITGA7	3679	lightcyan	Itga7
CCN2	1490	lightcyan	Ccn2
GGA2	23062	lightcyan	Gga2
TLX1	3195	lightcyan	Tlx1
GM2A	2760	lightcyan	Gm2a
PTPRO	5800	lightcyan	Ptpro
AGT	183	lightcyan	Agt
DUSP4	1846	lightcyan	Dusp4
STEAP1	26872	lightcyan	Steap1
STS	412	lightcyan	--
TCN2	6948	lightcyan	Tcn2
UAP1L1	91373	lightcyan	Uap1l1
PPARG	5468	lightcyan	Pparg
PSAT1	29968	lightcyan	Psat1
EDEM2	55741	lightcyan	Edem2
MEIS2	4212	lightcyan	Meis2
SPOCK1	6695	lightcyan	Spock1
ADAMTS2	9509	lightcyan	Adamts2
SATB2	23314	lightcyan	Satb2
SLC1A3	6507	lightcyan	Slc1a3
BABAM2	9577	lightcyan	Babam2
THBS4	7060	lightcyan	Thbs4
SLC2A9	56606	lightcyan	Slc2a9
NKX2-2	4821	lightcyan	Nkx2-2
SYT17	51760	lightcyan	Syt17
PLOD3	8985	lightcyan	Plod3
ADCY9	115	lightcyan	Adcy9
PRL	5617	lightcyan	Prl
GSDME	1687	lightcyan	Gsdme
APOLD1	81575	lightcyan	Apold1
GGTLC1	92086	lightcyan	Ggt1
COL8A2	1296	lightcyan	Col8a2
CLSTN2	64084	lightcyan	Clstn2
TSGA10	80705	lightcyan	Tsga10
CSF2RB	1439	lightyellow	Csf2rb
SORL1	6653	lightyellow	Sorl1
PTX3	5806	lightyellow	Ptx3
GIMAP6	474344	lightyellow	Gimap6
GBP2	2634	lightyellow	Gbp2
NFE2	4778	lightyellow	Nfe2
CAVIN2	8436	lightyellow	Cavin2
NOTCH2NLA	388677	lightyellow	--
TRANK1	9881	lightyellow	Trank1
ICAM3	3385	lightyellow	--
NOTCH1	4851	lightyellow	Notch1
AUTS2	26053	lightyellow	Auts2
F2RL1	2150	lightyellow	F2rl1
MPHOSPH8	54737	lightyellow	Mphosph8
ATXN1	6310	lightyellow	Atxn1
TNFRSF1A	7132	lightyellow	Tnfrsf1a
PLAAT4	5920	lightyellow	--
LBR	3930	lightyellow	Lbr
DPP8	54878	lightyellow	Dpp8
MARCHF8	220972	lightyellow	Marchf8
FOXO3	2309	lightyellow	Foxo3
DENND5A	23258	lightyellow	Dennd5a
CRLF3	51379	lightyellow	Crlf3
NRIP3	56675	lightyellow	Nrip3
FMR1	2332	lightyellow	Fmr1
KMT5B	51111	lightyellow	Kmt5b
RAPGEF6	51735	lightyellow	Rapgef6
RNF111	54778	lightyellow	Rnf111
BAZ2B	29994	lightyellow	Baz2b
TRIM22	10346	lightyellow	Trim75
PARP12	64761	lightyellow	Parp12
IFI16	3428	lightyellow	Ifi204
ARHGEF3	50650	lightyellow	Arhgef3
PPIF	10105	lightyellow	Ppif
SLC35A1	10559	lightyellow	Slc35a1
CYFIP2	26999	lightyellow	Cyfip2
IRF9	10379	lightyellow	Irf9
LPCAT1	79888	lightyellow	Lpcat1
PRKCH	5583	lightyellow	Prkch
LRIF1	55791	lightyellow	Lrif1
JAK1	3716	lightyellow	Jak1
CYBC1	79415	lightyellow	Cybc1
DMXL1	1657	lightyellow	Dmxl1
MSL1	339287	lightyellow	Msl1
LMNA	4000	lightyellow	Lmna
CDC42	998	lightyellow	Cdc42
PCF11	51585	lightyellow	Pcf11
MARCHF7	64844	lightyellow	Marchf7
MRFAP1L1	114932	lightyellow	Mrfap1
KRCC1	51315	lightyellow	Krcc1
SP3	6670	lightyellow	Sp3
BANP	54971	lightyellow	Banp
ZBTB18	10472	lightyellow	Zbtb18
CARD8	22900	lightyellow	--
SERINC1	57515	lightyellow	Serinc1
ZNF638	27332	lightyellow	Zfp638
SACM1L	22908	lightyellow	Sacm1l
EXOC1	55763	lightyellow	Exoc1
BAG4	9530	lightyellow	Bag4
NR3C1	2908	lightyellow	Nr3c1
GCC2	9648	lightyellow	Gcc2
PACSIN2	11252	lightyellow	Pacsin2
SLC35A5	55032	lightyellow	Slc35a5
ZHX2	22882	lightyellow	Zhx2
NMI	9111	lightyellow	Nmi
TRAF3IP3	80342	lightyellow	Traf3ip3
MCTP2	55784	lightyellow	Mctp2
VPS35	55737	lightyellow	Vps35
MAEA	10296	lightyellow	Maea
UNC50	25972	lightyellow	Unc50
MAT2B	27430	lightyellow	Mat2b
SPG11	80208	lightyellow	Spg11
ZBTB43	23099	lightyellow	Zbtb43
RNF34	80196	lightyellow	Rnf34
PIAS1	8554	lightyellow	Pias1
ERGIC2	51290	lightyellow	Ergic2
MED13	9969	lightyellow	Med13
DDA1	79016	lightyellow	Dda1
PIKFYVE	200576	lightyellow	Pikfyve
WBP1L	54838	lightyellow	Wbp1l
SERPINB9	5272	lightyellow	Serpinb9
SYNRG	11276	lightyellow	Synrg
MAP3K5	4217	lightyellow	Map3k5
HCP5	10866	lightyellow	--
MARF1	9665	lightyellow	Marf1
CAMK2G	818	lightyellow	Camk2g
SERINC5	256987	lightyellow	Serinc5
CLK4	57396	lightyellow	Clk4
PUM2	23369	lightyellow	Pum2
NCOA4	8031	lightyellow	Ncoa4
AREL1	9870	lightyellow	Arel1
ZBED5	58486	lightyellow	Zbed5
RALBP1	10928	lightyellow	Ralbp1
ISCU	23479	lightyellow	Iscu
SETD5	55209	lightyellow	Setd5
S1PR4	8698	lightyellow	S1pr4
PEX11B	8799	lightyellow	Pex11b
HMGCR	3156	lightyellow	Hmgcr
BAX	581	lightyellow	Bax
DHTKD1	55526	lightyellow	Dhtkd1
IL16	3603	lightyellow	Il16
PLCL2	23228	lightyellow	Plcl2
DGLUCY	80017	lightyellow	Dglucy
PCMTD2	55251	lightyellow	Pcmtd2
TMEM204	79652	lightyellow	Tmem204
PHF11	51131	lightyellow	Phf11
RNF44	22838	lightyellow	Rnf44
CDCA4	55038	lightyellow	Cdca4
RSBN1	54665	lightyellow	Rsbn1
RPAP3	79657	lightyellow	Rpap3
RASA1	5921	lightyellow	Rasa1
UBA3	9039	lightyellow	Uba3
SPOP	8405	lightyellow	Spop
BICRAL	23506	lightyellow	Bicral
FOXO1	2308	lightyellow	Foxo1
TM2D3	80213	lightyellow	Tm2d3
ZNF266	10781	lightyellow	Zfp266
FAM111A	63901	lightyellow	Fam111a
UBE2L6	9246	lightyellow	Ube2l6
PHIP	55023	lightyellow	Phip
PRKCZ	5590	lightyellow	Prkcz
ITPKB	3707	lightyellow	Itpkb
SLK	9748	lightyellow	Slk
NARF	26502	lightyellow	Narf
NFE2L2	4780	lightyellow	Nfe2l2
PIK3C2A	5286	lightyellow	Pik3c2a
TRAPPC8	22878	lightyellow	Trappc8
KAT6A	7994	lightyellow	Kat6a
GMPR2	51292	lightyellow	Gmpr2
DCP2	167227	lightyellow	Dcp2
INSIG2	51141	lightyellow	Insig2
SP140L	93349	lightyellow	--
NCK2	8440	lightyellow	Nck2
STAT5B	6777	lightyellow	Stat5b
LTN1	26046	lightyellow	Ltn1
TASOR	23272	lightyellow	Tasor
FRYL	285527	lightyellow	Fryl
HIVEP2	3097	lightyellow	Hivep2
SLC46A3	283537	lightyellow	Slc46a3
PDCD4-AS1	282997	lightyellow	--
RHOT1	55288	lightyellow	Rhot1
FRY	10129	lightyellow	Fry
WDR7	23335	lightyellow	Wdr7
UBE4A	9354	lightyellow	Ube4a
PLIN2	123	lightyellow	Plin2
MAML1	9794	lightyellow	Maml1
PPP1R12A	4659	lightyellow	Ppp1r12a
CERK	64781	lightyellow	Cerk
KLHL21	9903	lightyellow	Klhl21
TALDO1	6888	lightyellow	Taldo1
NUP62	23636	lightyellow	Nup62
STX7	8417	lightyellow	Stx7
MLXIP	22877	lightyellow	Mlxip
NECAP2	55707	lightyellow	Necap2
ZNF274	10782	lightyellow	Zfp110
WDR37	22884	lightyellow	Wdr37
PPWD1	23398	lightyellow	Ppwd1
FCHSD2	9873	lightyellow	Fchsd2
PARP4	143	lightyellow	Parp4
BRD4	23476	lightyellow	Brd4
INPP5A	3632	lightyellow	Inpp5a
CTBP2	1488	lightyellow	Ctbp2
APOL3	80833	lightyellow	Apol7a
ZMPSTE24	10269	lightyellow	Zmpste24
AMPD3	272	lightyellow	Ampd3
JADE1	79960	lightyellow	Jade1
CANT1	124583	lightyellow	Cant1
RETREG3	162427	lightyellow	Retreg3
PIGG	54872	lightyellow	Pigg
SCYL3	57147	lightyellow	Scyl3
WSB1	26118	lightyellow	Wsb1
ADSS2	159	lightyellow	Adss
MAN2A2	4122	lightyellow	Man2a2
KDM3B	51780	lightyellow	Kdm3b
IER3IP1	51124	lightyellow	Ier3ip1
ST3GAL1	6482	lightyellow	St3gal1
CBR4	84869	lightyellow	Cbr4
VAMP5	10791	lightyellow	Vamp5
ELOVL5	60481	lightyellow	Elovl5
RNF146	81847	lightyellow	Rnf146
SENP6	26054	lightyellow	Senp6
BICD2	23299	lightyellow	Bicd2
VPS8	23355	lightyellow	Vps8
IKBKB	3551	lightyellow	Ikbkb
ANKRA2	57763	lightyellow	Ankra2
SRP54	6729	lightyellow	Srp54a
MGRN1	23295	lightyellow	Mgrn1
POLB	5423	lightyellow	Polb
ADAT1	23536	lightyellow	Adat1
MED23	9439	lightyellow	Med23
AUH	549	lightyellow	Auh
PIM2	11040	lightyellow	Pim2
SCAP	22937	lightyellow	Scap
SS18L1	26039	lightyellow	Ss18l1
HARS2	23438	lightyellow	Hars2
NDUFB3	4709	lightyellow	Ndufb3
PNO1	56902	lightyellow	Pno1
AKAP11	11215	lightyellow	Akap11
ARID1A	8289	lightyellow	Arid1a
ARCN1	372	lightyellow	Arcn1
PHF20	51230	lightyellow	Phf20
ORAI2	80228	lightyellow	Orai2
KATNBL1	79768	lightyellow	Katnbl1
IL27RA	9466	lightyellow	Il27ra
DNAJC7	7266	lightyellow	Dnajc7
TRIM52	84851	lightyellow	--
AKAP17A	8227	lightyellow	--
YIPF3	25844	lightyellow	Yipf3
TRIP4	9325	lightyellow	Trip4
TRIM27	5987	lightyellow	Trim27
ERCC5	2073	lightyellow	Ercc5
PAFAH1B1	5048	lightyellow	Pafah1b1
DICER1	23405	lightyellow	Dicer1
DENND4C	55667	lightyellow	Dennd4c
USP9X	8239	lightyellow	Usp9x
TRAPPC11	60684	lightyellow	Trappc11
UBE3C	9690	lightyellow	Ube3c
FBXO3	26273	lightyellow	Fbxo3
INTS6	26512	lightyellow	Ints6
ABCG1	9619	lightyellow	Abcg1
SMIM27	100129250	lightyellow	--
MBD4	8930	lightyellow	Mbd4
CHD8	57680	lightyellow	Chd8
LRCH3	84859	lightyellow	Lrch3
XPC	7508	lightyellow	Xpc
DHX16	8449	lightyellow	Dhx16
AKAP9	10142	lightyellow	Akap9
LIN37	55957	lightyellow	Lin37
CSNK1G2	1455	lightyellow	Csnk1g2
MAP3K11	4296	lightyellow	Map3k11
SIK3	23387	lightyellow	Sik3
RERE	473	lightyellow	Rere
TMEM260	54916	lightyellow	Tmem260
ZNF137P	7696	lightyellow	--
PDCD6	10016	lightyellow	Pdcd6
CTDSP2	10106	lightyellow	Ctdsp2
INHBC	3626	lightyellow	Inhbc
NIPBL	25836	lightyellow	Nipbl
STK38	11329	lightyellow	Stk38
SEC16A	9919	lightyellow	Sec16a
DGCR2	9993	lightyellow	Dgcr2
PURA	5813	lightyellow	Pura
PRUNE1	58497	lightyellow	Prune1
AFTPH	54812	lightyellow	Aftph
WDR44	54521	lightyellow	Wdr44
BRD3	8019	lightyellow	Brd3
FBXW2	26190	lightyellow	Fbxw2
CDK19	23097	lightyellow	Cdk19
ZDHHC6	64429	lightyellow	Zdhhc6
ZFAND3	60685	lightyellow	Zfand3
PAPOLG	64895	lightyellow	Papolg
RIPK1	8737	lightyellow	Ripk1
ABCC5	10057	lightyellow	Abcc5
MTMR4	9110	lightyellow	Mtmr4
GPBP1L1	60313	lightyellow	Gpbp1l1
NPEPPS	9520	lightyellow	Npepps
UBR5	51366	lightyellow	Ubr5
TRAPPC12	51112	lightyellow	Trappc12
MLH3	27030	lightyellow	Mlh3
HNRNPUL2	221092	lightyellow	Hnrnpul2
SON	6651	lightyellow	Son
TMCO6	55374	lightyellow	Tmco6
CPSF7	79869	lightyellow	Cpsf7
ARFGEF1	10565	lightyellow	Arfgef1
OXSR1	9943	lightyellow	Oxsr1
CNOT1	23019	lightyellow	Cnot1
RUBCN	9711	lightyellow	Rubcn
BRD8	10902	lightyellow	Brd8
TULP4	56995	lightyellow	Tulp4
PSME1	5720	lightyellow	Psme1
ST6GAL1	6480	lightyellow	St6gal1
MACROH2A2	55506	lightyellow	Macroh2a2
ZNF24	7572	lightyellow	Zfp24
RIN3	79890	lightyellow	Rin3
HMGB3P1	128872	lightyellow	--
GMEB1	10691	lightyellow	Gmeb1
ATRX	546	lightyellow	Atrx
PRDM10	56980	lightyellow	Prdm10
MTMR1	8776	lightyellow	Mtmr1
RALGAPB	57148	lightyellow	Ralgapb
MECP2	4204	lightyellow	Mecp2
PINK1	65018	lightyellow	Pink1
IP6K1	9807	lightyellow	Ip6k1
C2orf42	54980	lightyellow	C87436
SLC4A1AP	22950	lightyellow	Slc4a1ap
POLR2B	5431	lightyellow	Polr2b
SIN3B	23309	lightyellow	Sin3b
GTPBP2	54676	lightyellow	Gtpbp2
CTDSP1	58190	lightyellow	Ctdsp1
SLF2	55719	lightyellow	Slf2
SPSB3	90864	lightyellow	Spsb3
PRAF2	11230	lightyellow	Praf2
NRDC	4898	lightyellow	Nrd1
ABCC10	89845	lightyellow	Abcc10
ZNF211	10520	lightyellow	--
WAPL	23063	lightyellow	Wapl
HBB	3043	magenta	Hbb-b2
GNLY	10578	magenta	--
PRF1	5551	magenta	Prf1
CD3D	915	magenta	Cd3d
CCL5	6352	magenta	Ccl5
GZMA	3001	magenta	Gzma
GZMB	3002	magenta	Gzmb
KLRB1	3820	magenta	Klrb1
TGFBI	7045	magenta	Tgfbi
ITK	3702	magenta	Itk
IL7R	3575	magenta	Il7r
ATP8B4	79895	magenta	Atp8b4
GPR65	8477	magenta	Gpr65
TRBC1	28639	magenta	--
RASGRP1	10125	magenta	Rasgrp1
LTB	4050	magenta	Ltb
HOXA5	3202	magenta	Hoxa5
CCR7	1236	magenta	Ccr7
MYBL1	4603	magenta	Mybl1
MEIS1	4211	magenta	Meis1
LCK	3932	magenta	Lck
IL32	9235	magenta	--
NKG7	4818	magenta	Nkg7
H2BC21	8349	magenta	--
FLT3	2322	magenta	Flt3
CD48	962	magenta	Cd48
TRAC	28755	magenta	--
ISG20	3669	magenta	Isg20
KLRF1	51348	magenta	--
MS4A1	931	magenta	Ms4a1
SAMSN1	64092	magenta	Samsn1
CCL4	6351	magenta	Ccl4
GZMH	2999	magenta	Gzmd; Gzme; Gzmg; Gzmf; Gzmc
CST7	8530	magenta	Cst7
LTF	4057	magenta	Ltf
H1-2	3006	magenta	H1f2
LBH	81606	magenta	Lbh
CD2	914	magenta	Cd2
POU2AF1	5450	magenta	Pou2af1
CD247	919	magenta	Cd247
CSGALNACT1	55790	magenta	Csgalnact1
GZMK	3003	magenta	Gzmk
FCMR	9214	magenta	Fcmr
IGHM	3507	magenta	--
H2BC9	8345	magenta	H2bc9
PDE4B	5142	magenta	Pde4b
BCL11B	64919	magenta	Bcl11b
HOXA10	3206	magenta	Hoxa10
IL2RB	3560	magenta	Il2rb
ARL4C	10123	magenta	Arl4c
ARG1	383	magenta	Arg1
H2BC5	3017	magenta	H2bu2
TGFBR3	7049	magenta	Tgfbr3
TCL1A	8115	magenta	Tcl1
KAT2B	8850	magenta	Kat2b
SYNE2	23224	magenta	Syne2
PFKFB3	5209	magenta	Pfkfb3
CD8A	925	magenta	Cd8a
IVNS1ABP	10625	magenta	Ivns1abp
FYN	2534	magenta	Fyn
CD55	1604	magenta	Cd55
RUNX3	864	magenta	Runx3
EVL	51466	magenta	Evl
GPR171	29909	magenta	Gpr171
CHST2	9435	magenta	Chst2
GOLGA8N	643699	magenta	Golga2; Gm13547
CLIC3	9022	magenta	Clic3
CD7	924	magenta	Cd7
CDKN1B	1027	magenta	Cdkn1b
IPCEF1	26034	magenta	Ipcef1
SLC16A6	9120	magenta	Slc16a6
LCN2	3934	magenta	Lcn2
GPR18	2841	magenta	Gpr18
ZAP70	7535	magenta	Zap70
CEACAM8	1088	magenta	Ceacam10; Ceacam2; Ceacam1
CD160	11126	magenta	Cd160
CD24	100133941	magenta	Cd24a
NELL2	4753	magenta	Nell2
MAL	4118	magenta	Mal
TMEM131L	23240	magenta	Tmem131l
DYNLT1	6993	magenta	Dynlt1b
ARID5B	84159	magenta	Arid5b
CBX7	23492	magenta	Cbx7
BACH2	60468	magenta	Bach2
VOPP1	81552	magenta	Vopp1
CD79A	973	magenta	Cd79a
BIRC3	330	magenta	Birc3
PVRIG	79037	magenta	Pvrig
CLEC2D	29121	magenta	Clec2d
CD27	939	magenta	Cd27
FOLR3	2352	magenta	--
SPOCK2	9806	magenta	Spock2
DENND2D	79961	magenta	Dennd2d
MAD1L1	8379	magenta	Mad1l1
KLRD1	3824	magenta	Klrd1
FCAR	2204	magenta	--
ANXA1	301	magenta	Anxa1
PPP1R16B	26051	magenta	Ppp1r16b
STAT4	6775	magenta	Stat4
KLRC3	3823	magenta	Klrc3
UGCG	7357	magenta	Ugcg
GZMM	3004	magenta	Gzmm
MXI1	4601	magenta	Mxi1
TMEM243	79161	magenta	Tmem243
LAT	27040	magenta	Lat
TRAT1	50852	magenta	Trat1
MALT1	10892	magenta	Malt1
LEPROTL1	23484	magenta	Leprotl1
LTC4S	4056	magenta	Ltc4s
DGKA	1606	magenta	Dgka
RORA	6095	magenta	Rora
CD3E	916	magenta	Cd3e
CDC25B	994	magenta	Cdc25b
LEF1	51176	magenta	Lef1
PLEKHA1	59338	magenta	Plekha1
TIAM1	7074	magenta	Tiam1
PTPN4	5775	magenta	Ptpn4
PAX5	5079	magenta	Pax5
RBL2	5934	magenta	Rbl2
PPP2R5C	5527	magenta	Ppp2r5c
SKAP1	8631	magenta	Skap1
GARRE1	9710	magenta	Garre1
SH2D1A	4068	magenta	Sh2d1a
LAIR1	3903	magenta	Lair1
FAM102A	399665	magenta	Fam102a
SEC62	7095	magenta	Sec62
SPATA20	64847	magenta	Spata20
PDZK1IP1	10158	magenta	Pdzk1ip1
RYBP	23429	magenta	Rybp
TBX21	30009	magenta	Tbx21
SPIB	6689	magenta	Spib
TBC1D4	9882	magenta	Tbc1d4
ENC1	8507	magenta	Enc1
KLRG1	10219	magenta	Klrg1
LY9	4063	magenta	Ly9
TCF7	6932	magenta	Tcf7
SYNE1	23345	magenta	Syne1
DUSP3	1845	magenta	Dusp3
AQP3	360	magenta	Aqp3
VPREB3	29802	magenta	Vpreb3
OLFM4	10562	magenta	Olfm4
PIK3IP1	113791	magenta	Pik3ip1
ACP5	54	magenta	Acp5
ETS1	2113	magenta	Ets1
GLA	2717	magenta	Gla
SEPTIN9	10801	magenta	Septin9
XCL1	6375	magenta	Xcl1
OTULINL	54491	magenta	Otulinl
LDLRAP1	26119	magenta	Ldlrap1
SIDT1	54847	magenta	Sidt1
EML4	27436	magenta	Eml4
CD19	930	magenta	Cd19
MGAT4A	11320	magenta	Mgat4a
SUN2	25777	magenta	Sun2
CLEC5A	23601	magenta	Clec5a
DZANK1	55184	magenta	Dzank1
RNF103	7844	magenta	Rnf103
SIRPG	55423	magenta	Sirpa
TMC6	11322	magenta	Tmc6
HSBP1	3281	magenta	Hsbp1
S1PR1	1901	magenta	S1pr1
RRAS2	22800	magenta	Rras2
TNKS2	80351	magenta	Tnks2
UBASH3A	53347	magenta	Ubash3a
CD3G	917	magenta	Cd3g
HOXA7	3204	magenta	Hoxa7
NOSIP	51070	magenta	Nosip
STK17A	9263	magenta	--
CD6	923	magenta	Cd6
P3H1	64175	magenta	P3h1
LRIG1	26018	magenta	Lrig1
GATA3	2625	magenta	Gata3
P2RY10	27334	magenta	P2ry10
C11orf71	54494	magenta	Gm5617
ICOS	29851	magenta	Icos
FAM53B	9679	magenta	Fam53b
TPCN1	53373	magenta	Tpcn1
CRISP3	10321	magenta	Crisp3
EEF1AKMT3	25895	magenta	Eef1akmt3
SH2D2A	9047	magenta	Sh2d2a
H2AC18	8337	magenta	H2ac18
TTC13	79573	magenta	Ttc13
FLT3LG	2323	magenta	Flt3l
HOXA6	3203	magenta	Hoxa6
CD8B	926	magenta	Cd8b1
LRRN3	54674	magenta	Lrrn3
ATP7A	538	magenta	Atp7a
MMP8	4317	magenta	Mmp8
PRSS23	11098	magenta	Prss23
S1PR5	53637	magenta	S1pr5
RASA2	5922	magenta	Rasa2
LAX1	54900	magenta	Lax1
NCR3	259197	magenta	--
FBXO9	26268	magenta	Fbxo9
IKZF1	10320	magenta	Ikzf1
TCTA	6988	magenta	Tcta
LIME1	54923	magenta	Lime1
DIPK1A	388650	magenta	Dipk1a
CCSER2	54462	magenta	Ccser2
WNK1	65125	magenta	Wnk1
FCRL2	79368	magenta	--
LINS1	55180	magenta	Lins1
AKAP12	9590	magenta	Akap12
C5	727	magenta	Hc
PCSK5	5125	magenta	Pcsk5
BCL2L2	599	magenta	Bcl2l2
PIP4K2A	5305	magenta	Pip4k2a
STYXL1	51657	magenta	Styxl1
HEG1	57493	magenta	Heg1
TMEM159	57146	magenta	Tmem159
HOXA4	3201	magenta	Hoxa4
CD28	940	magenta	Cd28
KPTN	11133	magenta	Kptn
IL21R	50615	magenta	Il21r
LRRC23	10233	magenta	Lrrc23
SCD5	79966	midnightblue	--
OPHN1	4983	midnightblue	Ophn1
PTH2R	5746	midnightblue	Pth2r
MEFV	4210	midnightblue	Mefv
HOXB6	3216	midnightblue	Hoxb6
CCDC92	80212	midnightblue	Ccdc92
HIRA	7290	midnightblue	Hira
RAD21	5885	midnightblue	Rad21
ZNF264	9422	midnightblue	--
PLS1	5357	midnightblue	Pls1
POLR1G	10849	midnightblue	Cd3eap
TRAPPC2	6399	midnightblue	Trappc2
CNOT7	29883	midnightblue	Cnot7
TERF1	7013	midnightblue	Terf1
NRN1	51299	midnightblue	Nrn1
TRIM44	54765	midnightblue	Trim44
HDAC1	3065	midnightblue	Hdac1
FKSG49	400949	midnightblue	--
UBL5	59286	midnightblue	Ubl5
VPS28	51160	midnightblue	Vps28
ACTR10	55860	midnightblue	Actr10
PGRMC1	10857	midnightblue	Pgrmc1
ADAMDEC1	27299	midnightblue	Adamdec1
IFNA14	3448	midnightblue	Ifna14
CLEC1A	51267	midnightblue	Clec1a
PIGH	5283	midnightblue	Pigh
LINC00312	29931	midnightblue	--
NIPSNAP3B	55335	midnightblue	--
LOC101929550	101929550	midnightblue	--
SV2B	9899	midnightblue	Sv2b
LCT	3938	midnightblue	Lct
ZNF532	55205	midnightblue	Zfp532
FPR3	2359	midnightblue	Fpr3
STAU1	6780	midnightblue	Stau1
TGM5	9333	midnightblue	Tgm5
PPP2CB	5516	midnightblue	Ppp2cb
GSTA1	2938	midnightblue	--
RAD23B	5887	midnightblue	Rad23b
FRAS1	80144	midnightblue	Fras1
SH3GL3	6457	midnightblue	Sh3gl3
LSM14A	26065	midnightblue	Lsm14a
TAS2R16	50833	midnightblue	Tas2r118
CYP2A7	1549	midnightblue	Cyp2a22
PSORS1C2	170680	midnightblue	Psors1c2
CD1A	909	midnightblue	--
GNA14	9630	midnightblue	Gna14
F7	2155	midnightblue	F7
CXCL13	10563	midnightblue	Cxcl13
OR10H3	26532	midnightblue	Olfr63
CCDC170	80129	midnightblue	Ccdc170
RAD51D	5892	midnightblue	Rad51d
YTHDF1	54915	midnightblue	Ythdf1
CYP46A1	10858	midnightblue	Cyp46a1
SIGLEC15	284266	midnightblue	Siglec15
CHRM2	1129	midnightblue	Chrm2
C1orf105	92346	midnightblue	4930558K02Rik
FAM184A	79632	midnightblue	Fam184a
ACTA2	59	midnightblue	Acta2
KIF5A	3798	midnightblue	Kif5a
SP4	6671	midnightblue	Sp4
GPNMB	10457	midnightblue	Gpnmb
TFCP2L1	29842	midnightblue	Tfcp2l1
THAP11	57215	midnightblue	Thap11
IRF6	3664	midnightblue	Irf6
AMPH	273	midnightblue	Amph
F8	2157	midnightblue	F8
ERVH-6	51581	midnightblue	--
SH3TC2	79628	midnightblue	Sh3tc2
OR1A1	8383	midnightblue	Olfr43
LRRC37BP1	147172	midnightblue	--
NTNG1	22854	midnightblue	Ntng1
DOK5	55816	midnightblue	Dok5
HBBP1	3044	midnightblue	--
CPB1	1360	midnightblue	Cpb1
NPHS2	7827	midnightblue	Nphs2
PSG2	5670	midnightblue	Ceacam10; Ceacam2; Ceacam1
BTN1A1	696	midnightblue	Btn1a1
S100A1	6271	midnightblue	S100a1
STAG3L4	64940	midnightblue	--
LINC00216	55451	midnightblue	--
OR5I1	10798	midnightblue	Olfr152
SLC10A3	8273	midnightblue	Slc10a3
PRINS	100169750	midnightblue	--
HTR1E	3354	midnightblue	--
PAK3	5063	midnightblue	Pak3
IFNA16	3449	midnightblue	Ifna16
ADORA3	140	midnightblue	Adora3
CXCL9	4283	midnightblue	Cxcl9
CTLA4	1493	midnightblue	Ctla4
KRT2	3849	midnightblue	Krt2
MBD5	55777	midnightblue	Mbd5
IQCG	84223	midnightblue	Iqcg
CHODL	140578	midnightblue	Chodl
BHMT	635	midnightblue	Bhmt
TAAR2	9287	midnightblue	Taar2
WDR5B	54554	midnightblue	Wdr5b
POU4F2	5458	midnightblue	Pou4f2
SYT2	127833	midnightblue	Syt2
ZBTB44	29068	midnightblue	Zbtb44
ANOS1	3730	midnightblue	--
NUDT7	283927	midnightblue	Nudt7
EPB41L5	57669	midnightblue	Epb41l5
MAS1	4142	midnightblue	Mas1
TCF7L1	83439	midnightblue	Tcf7l1
PFN2	5217	midnightblue	Pfn2
SLC7A9	11136	midnightblue	Slc7a9
LRRC17	10234	midnightblue	Lrrc17
LONRF3	79836	midnightblue	Lonrf3
TBC1D8B	54885	midnightblue	Tbc1d8b
GPR52	9293	midnightblue	Gpr52
LAMTOR5	10542	midnightblue	Lamtor5
ACVR2B-AS1	100128640	midnightblue	--
LOC155060	155060	midnightblue	--

## Sheet: ModuleGenes_Diff_Mm_n=412
Mouse orthologs of Human module genes that are significantly differentially expressed in mouse AML vs Healthy (n = 412)
Diff_mouse_AMLvsHealthy_GSE13690							WGCNA Module name (in Human expression data)
Mouse Gene Symbol	Mouse Gene Name	Mouse Entrez ID	logFC (AML vs Healthy)	Absolute Fold (AML vs Healthy)	P.Value	adj.P.Val
Aldh1a1	aldehyde dehydrogenase family 1, subfamily A1	11668	-5.27008	-38.5879	7.63453e-34	9.30608e-31	darkgreen
Klf1	Kruppel-like factor 1 (erythroid)	16596	-4.23101	-18.7784	8.0494e-35	1.29656e-31	darkgreen
Tspan13	tetraspanin 13	66109	-4.29768	-19.6667	3.30478e-16	3.38747e-14	darkgreen
Lxn	latexin	17035	1.21745	2.32535	2.22308e-06	2.67869e-05	darkgreen
Gfi1b	growth factor independent 1B	14582	-1.99847	-3.99577	1.09811e-20	2.03811e-18	darkgreen
Gypc	glycophorin C	71683	-2.13452	-4.39091	3.16661e-13	1.85236e-11	darkgreen
Pfkm	phosphofructokinase, muscle	18642	-1.13161	-2.19103	3.7734e-10	1.20442e-08	darkgreen
Urod	uroporphyrinogen decarboxylase	22275	-2.82393	-7.08089	7.09698e-25	2.09203e-22	darkgreen
Hebp1	heme binding protein 1	15199	-3.2265	-9.35993	7.06004e-14	4.6757e-12	darkgreen
Myh10	myosin, heavy polypeptide 10, non-muscle	77579	-3.24796	-9.50022	9.48071e-29	5.48192e-26	darkgreen
Prdx2	peroxiredoxin 2	21672	-3.01271	-8.07081	2.64935e-24	7.11241e-22	darkgreen
Tal1	T cell acute lymphocytic leukemia 1	21349	-4.87618	-29.3681	9.27695e-34	1.10105e-30	darkgreen
Plek	pleckstrin	56193	-1.31789	-2.493	1.56512e-06	1.96954e-05	darkgreen
Gata1	GATA binding protein 1	14460	-3.42153	-10.7148	1.20964e-31	1.02936e-28	darkgreen
Tpm1	tropomyosin 1, alpha	22003	-1.90191	-3.73708	8.44035e-13	4.5919e-11	darkgreen
App	amyloid beta (A4) precursor protein	11820	0.867734	1.82479	8.70845e-06	8.87882e-05	darkgreen
3830406C13Rik	RIKEN cDNA 3830406C13 gene	218734	0.74137	1.67176	4.48516e-07	6.56983e-06	darkgreen
Ppox	protoporphyrinogen oxidase	19044	-2.24885	-4.75304	1.87552e-23	4.47554e-21	darkgreen
Sgpp1	sphingosine-1-phosphate phosphatase 1	81535	0.908986	1.87772	2.70445e-07	4.23225e-06	darkgreen
Atp7b	ATPase, Cu++ transporting, beta polypeptide	11979	-1.43173	-2.69769	1.50717e-17	1.79353e-15	darkgreen
Tfr2	transferrin receptor 2	50765	-1.40022	-2.63941	3.66581e-19	5.56672e-17	darkgreen
Pip5k1b	phosphatidylinositol-4-phosphate 5-kinase, type 1 beta	18719	-1.86924	-3.65339	4.87821e-15	4.03692e-13	darkgreen
Dnajc6	DnaJ heat shock protein family (Hsp40) member C6	72685	-0.893404	-1.85755	7.63929e-07	1.04343e-05	darkgreen
Mical3	microtubule associated monooxygenase, calponin and LIM domain containing 3	194401	-1.12119	-2.17526	1.02639e-10	3.66807e-09	darkgreen
Myc	myelocytomatosis oncogene	17869	0.801701	1.74316	0.00644852	0.0250331	green
Hltf	helicase-like transcription factor	20585	0.756282	1.68913	0.000180701	0.00123556	green
Ung	uracil DNA glycosylase	22256	0.589925	1.50517	0.00861067	0.031685	green
Ninj1	ninjurin 1	18081	1.10415	2.14972	1.22218e-09	3.48429e-08	green
Noc3l	NOC3 like DNA replication regulator	57753	0.586198	1.50128	0.00257486	0.0117278	green
Agpat5	1-acylglycerol-3-phosphate O-acyltransferase 5 (lysophosphatidic acid acyltransferase, epsilon)	52123	1.05506	2.07781	2.9998e-07	4.60653e-06	green
Wdr12	WD repeat domain 12	57750	1.00598	2.00831	0.000135531	0.00096446	green
Gna13	guanine nucleotide binding protein, alpha 13	14674	0.709238	1.63494	1.75051e-05	0.000163864	green
Acyp1	acylphosphatase 1, erythrocyte (common) type	66204	0.672019	1.5933	0.0019177	0.0091718	green
Rnf11	ring finger protein 11	29864	-2.66112	-6.32523	2.94899e-20	5.16778e-18	green
Acat1	acetyl-Coenzyme A acetyltransferase 1	110446	0.715336	1.64187	5.48879e-08	1.04144e-06	green
Cryz	crystallin, zeta	12972	0.589153	1.50436	0.000173438	0.00119187	green
Rpp40	ribonuclease P 40 subunit	208366	0.660726	1.58088	0.000700098	0.00389152	green
Znhit6	zinc finger, HIT type 6	229937	0.813531	1.75751	3.6902e-05	0.000312842	green
Erlin2	ER lipid raft associated 2	244373	0.892373	1.85623	1.9382e-15	1.73442e-13	green
Tbl1xr1	transducin (beta)-like 1X-linked receptor 1	81004	0.910102	1.87918	1.20675e-08	2.69034e-07	green
Dars	aspartyl-tRNA synthetase	226414	0.739462	1.66955	1.77358e-05	0.000165612	green
Mef2c	myocyte enhancer factor 2C	17260	1.2941	2.45224	0.00870351	0.0319734	green
Pms1	PMS1 homolog 1, mismatch repair system component	227099	0.621998	1.53901	2.61293e-06	3.09551e-05	green
Kifap3	kinesin-associated protein 3	16579	0.879149	1.83929	4.56569e-06	5.04328e-05	green
Zzz3	zinc finger, ZZ domain containing 3	108946	0.604156	1.52009	0.000498393	0.00291473	green
Stt3a	STT3, subunit of the oligosaccharyltransferase complex, homolog A (S. cerevisiae)	16430	0.893798	1.85806	2.10098e-09	5.67592e-08	green
Hsd17b12	hydroxysteroid (17-beta) dehydrogenase 12	56348	0.598085	1.51371	0.00394545	0.0167578	green
Ypel5	yippee like 5	383295	-1.35425	-2.55664	1.2555e-09	3.57027e-08	green
Ckap2	cytoskeleton associated protein 2	80986	-0.61599	-1.53261	3.73787e-06	4.24105e-05	green
Casp3	caspase 3	12367	-1.11523	-2.16629	3.61479e-07	5.44889e-06	green
Hsd17b4	hydroxysteroid (17-beta) dehydrogenase 4	15488	0.620179	1.53707	0.0104463	0.0371413	green
Tmem106b	transmembrane protein 106B	71900	-0.850122	-1.80265	4.75321e-08	9.18092e-07	green
Nol8	nucleolar protein 8	70930	0.684527	1.60717	0.00116088	0.00597206	green
Mga	MAX gene associated	29808	0.590731	1.50601	0.000461848	0.00273321	green
Wdr3	WD repeat domain 3	269470	0.877761	1.83752	6.39706e-11	2.38638e-09	green
Tbc1d31	TBC1 domain family, member 31	210544	0.809271	1.75233	9.25035e-08	1.65621e-06	green
Thyn1	thymocyte nuclear protein 1	77862	0.83164	1.77971	1.3967e-07	2.3735e-06	green
Obi1	ORC ubiquitin ligase 1	72486	0.62236	1.53939	2.65276e-05	0.000233722	green
Actr6	ARP6 actin-related protein 6	67019	0.649638	1.56877	5.65843e-07	8.04289e-06	green
Get1	guided entry of tail-anchored proteins factor 1	71446	0.768255	1.70321	4.6844e-07	6.82621e-06	green
Srsf7	serine and arginine-rich splicing factor 7	225027	1.1197	2.17302	5.92701e-08	1.11288e-06	green
Fastkd3	FAST kinase domains 3	69577	0.909525	1.87843	1.6066e-07	2.68666e-06	green
Dgkz	diacylglycerol kinase zeta	104418	0.672443	1.59377	5.89219e-07	8.31748e-06	green
Riok3	RIO kinase 3	66878	-0.99633	-1.99492	8.7048e-10	2.55929e-08	green
Trmt13	tRNA methyltransferase 13	229780	0.669335	1.59034	8.56193e-05	0.000648994	green
Sephs2	selenophosphate synthetase 2	20768	2.91434	7.53883	5.17395e-24	1.34885e-21	green
Pigf	phosphatidylinositol glycan anchor biosynthesis, class F	18701	1.19228	2.28514	3.90314e-13	2.25976e-11	green
Tia1	cytotoxic granule-associated RNA binding protein 1	21841	1.08413	2.1201	0.000353175	0.00217752	green
Sacs	sacsin	50720	-0.667577	-1.5884	0.00391883	0.0166733	green
Tomm70a	translocase of outer mitochondrial membrane 70A	28185	0.613739	1.53022	5.8271e-05	0.000464735	green
Rbm28	RNA binding motif protein 28	68272	0.638531	1.55674	1.13008e-08	2.53571e-07	green
4930430F08Rik	RIKEN cDNA 4930430F08 gene	68281	-0.785281	-1.72343	9.47762e-07	1.26315e-05	green
Rrp1b	ribosomal RNA processing 1B	72462	0.8087	1.75163	1.34231e-06	1.71938e-05	green
Bet1	Bet1 golgi vesicular membrane trafficking protein	12068	0.768097	1.70302	9.23497e-07	1.23592e-05	green
Mgat2	mannoside acetylglucosaminyltransferase 2	217664	1.76239	3.39259	9.30182e-11	3.36425e-09	green
Ubp1	upstream binding protein 1	22221	-0.873551	-1.83217	2.6098e-07	4.11124e-06	green
Pum3	pumilio RNA-binding family member 3	52874	0.802365	1.74396	2.50725e-07	3.97608e-06	green
Pik3r5	phosphoinositide-3-kinase regulatory subunit 5	320207	-0.797811	-1.73846	0.00243459	0.0111751	green
Supt16	SPT16, facilitates chromatin remodeling subunit	114741	-1.42584	-2.68671	5.93424e-07	8.3716e-06	green
Cntrl	centriolin	26920	1.19654	2.29189	5.98177e-05	0.000474669	green
Nek4	NIMA (never in mitosis gene a)-related expressed kinase 4	23955	0.590774	1.50605	5.01014e-05	0.00040714	green
Polr3k	polymerase (RNA) III (DNA directed) polypeptide K	67005	1.23792	2.35858	1.56122e-07	2.61606e-06	green
Mis12	MIS12 kinetochore complex component	67139	-0.720628	-1.6479	6.30071e-06	6.7024e-05	green
Ankrd10	ankyrin repeat domain 10	102334	0.771313	1.70682	2.88497e-05	0.000251382	green
Icam2	intercellular adhesion molecule 2	15896	1.15037	2.2197	3.37023e-06	3.87461e-05	green
Mrpl58	mitochondrial ribosomal protein L58	68572	0.664191	1.58468	6.96218e-07	9.62604e-06	green
Srsf1	serine and arginine-rich splicing factor 1	110809	-0.802892	-1.7446	0.000393644	0.00238337	green
Kif2a	kinesin family member 2A	16563	-0.910146	-1.87924	3.22377e-11	1.28782e-09	green
Dnajc3	DnaJ heat shock protein family (Hsp40) member C3	100037258	1.40917	2.65584	7.23076e-10	2.14973e-08	green
Ddx10	DEAD box helicase 10	77591	0.753904	1.68635	5.60392e-07	7.97044e-06	green
Rida	reactive intermediate imine deaminase A homolog	15473	-1.28668	-2.43967	2.39489e-09	6.38368e-08	green
Pgm1	phosphoglucomutase 1	72157	0.846527	1.79817	1.29739e-07	2.22825e-06	green
Rrs1	ribosome biogenesis regulator 1	59014	1.04099	2.05765	2.0613e-06	2.50922e-05	green
Rlf	rearranged L-myc fusion sequence	109263	-1.1078	-2.15516	1.41475e-07	2.39694e-06	green
Hgsnat	heparan-alpha-glucosaminide N-acetyltransferase	52120	0.99543	1.99367	1.08034e-06	1.41847e-05	green
Cmas	cytidine monophospho-N-acetylneuraminic acid synthetase	12764	-1.37149	-2.58737	1.97215e-14	1.47505e-12	green
Pogk	pogo transposable element with KRAB domain	71592	0.909503	1.8784	6.52239e-09	1.56805e-07	green
Trrap	transformation/transcription domain-associated protein	100683	0.595118	1.5106	1.17e-05	0.000115164	green
Larp1	La ribonucleoprotein domain family, member 1	73158	0.588751	1.50394	2.67469e-06	3.16037e-05	green
Fn3krp	fructosamine 3 kinase related protein	238024	-1.0071	-2.00987	2.11084e-06	2.55917e-05	green
Gtf2h4	general transcription factor II H, polypeptide 4	14885	1.01419	2.01976	6.56603e-08	1.21866e-06	green
Rab11a	RAB11A, member RAS oncogene family	53869	-0.696925	-1.62105	2.96238e-09	7.7408e-08	green
G3bp1	GTPase activating protein (SH3 domain) binding protein 1	27041	0.945737	1.92617	6.10895e-07	8.57783e-06	green
Zfp706	zinc finger protein 706	68036	0.727587	1.65587	3.91337e-06	4.41794e-05	green
Chd9	chromodomain helicase DNA binding protein 9	109151	0.871155	1.82913	0.000687099	0.00383526	green
Ppm1a	protein phosphatase 1A, magnesium dependent, alpha isoform	19042	-0.676086	-1.5978	3.19228e-05	0.000275286	green
Stk39	serine/threonine kinase 39	53416	-0.656925	-1.57672	7.35297e-12	3.29976e-10	green
Pcif1	phosphorylated CTD interacting factor 1	228866	-0.594254	-1.50969	1.67573e-06	2.0918e-05	green
Fancf	Fanconi anemia, complementation group F	100040608	0.824775	1.77126	4.37577e-07	6.43678e-06	green
Ufsp2	UFM1-specific peptidase 2	192169	0.802593	1.74423	8.4976e-09	1.9796e-07	green
Stambp	STAM binding protein	70527	0.644292	1.56297	2.27467e-10	7.52679e-09	green
Cul4a	cullin 4A	99375	-1.39657	-2.63276	9.64965e-16	9.14304e-14	green
Slc16a1	solute carrier family 16 (monocarboxylic acid transporters), member 1	20501	-3.32708	-10.0358	1.25744e-10	4.40309e-09	green
Galk2	galactokinase 2	69976	0.92694	1.90124	9.55976e-07	1.27335e-05	green
Zdhhc13	zinc finger, DHHC domain containing 13	243983	0.788498	1.72727	1.16928e-14	9.10809e-13	green
Dcaf6	DDB1 and CUL4 associated factor 6	74106	-1.48907	-2.80708	2.93901e-11	1.18562e-09	green
Sf3b3	splicing factor 3b, subunit 3	101943	0.687429	1.61041	0.00106487	0.00555557	green
Arid3b	AT rich interactive domain 3B (BRIGHT-like)	56380	-0.781406	-1.71881	2.84344e-06	3.33529e-05	green
Ndufaf4	NADH:ubiquinone oxidoreductase complex assembly factor 4	68493	0.604046	1.51997	0.00286152	0.0127919	green
Umps	uridine monophosphate synthetase	22247	0.607905	1.52404	3.05579e-05	0.000264681	green
Larp4	La ribonucleoprotein domain family, member 4	207214	0.602004	1.51782	4.9892e-06	5.46292e-05	green
Prmt3	protein arginine N-methyltransferase 3	71974	0.982803	1.9763	3.4747e-09	8.87387e-08	green
Riok2	RIO kinase 2	67045	0.791944	1.73141	1.85435e-06	2.28818e-05	green
Xrcc5	X-ray repair complementing defective repair in Chinese hamster cells 5	22596	-0.768325	-1.70329	8.70203e-06	8.8754e-05	green
Ddx18	DEAD box helicase 18	66942	0.774359	1.71043	4.64566e-05	0.000381592	green
Adipor2	adiponectin receptor 2	68465	1.00436	2.00605	1.14514e-07	1.99718e-06	green
Nkapd1	NKAP domain containing 1	270156	0.780542	1.71778	1.70698e-07	2.83351e-06	green
Ldah	lipid droplet associated hydrolase	68832	0.795754	1.73598	7.68927e-07	1.04867e-05	green
Oxld1	oxidoreductase like domain containing 1	66431	0.588272	1.50344	5.09948e-08	9.7578e-07	green
Eif2ak1	eukaryotic translation initiation factor 2 alpha kinase 1	15467	-1.45814	-2.74755	2.92654e-18	3.85935e-16	green
Med16	mediator complex subunit 16	216154	0.711347	1.63733	3.63295e-06	4.13788e-05	green
Sh3bp1	SH3-domain binding protein 1	20401	1.036	2.05053	5.42242e-11	2.05473e-09	green
Xpo7	exportin 7	65246	-3.65435	-12.5913	6.77119e-32	6.10775e-29	green
Tmem184c	transmembrane protein 184C	234463	0.632117	1.54984	0.0107678	0.0380415	green
Cox15	cytochrome c oxidase assembly protein 15	226139	0.851093	1.80387	4.31752e-06	4.80209e-05	green
Cep76	centrosomal protein 76	225659	-1.14446	-2.21064	4.7758e-14	3.29347e-12	green
Sec23ip	Sec23 interacting protein	207352	1.06315	2.08949	5.70579e-05	0.000456352	green
Car2	carbonic anhydrase 2	12349	-7.57804	-191.081	6.52449e-39	2.6751e-35	grey60
Alas2	aminolevulinic acid synthase 2, erythroid	11656	-8.00768	-257.366	2.36557e-41	2.13379e-37	grey60
Minpp1	multiple inositol polyphosphate histidine phosphatase 1	17330	-0.9862	-1.98096	1.40728e-06	1.79191e-05	grey60
Jchain	immunoglobulin joining chain	16069	-1.68226	-3.20929	0.00230432	0.0106888	grey60
Epb42	erythrocyte membrane protein band 4.2	13828	-5.29777	-39.3359	2.15205e-39	9.70597e-36	grey60
Car1	carbonic anhydrase 1	12346	-4.99212	-31.8257	4.01666e-40	2.26444e-36	grey60
Slc4a1	solute carrier family 4 (anion exchanger), member 1	20533	-8.93813	-490.508	1.02095e-40	7.6743e-37	grey60
Blvrb	biliverdin reductase B (flavin reductase (NADPH))	233016	-3.80506	-13.9777	1.44736e-22	3.33048e-20	grey60
Spta1	spectrin alpha, erythrocytic 1	20739	-5.49873	-45.215	4.09525e-33	4.61749e-30	grey60
Cpox	coproporphyrinogen oxidase	12892	-3.63436	-12.418	1.58418e-26	6.37931e-24	grey60
Vpreb1	pre-B lymphocyte gene 1	22362	-3.05339	-8.30163	9.68934e-16	9.1614e-14	grey60
Bpgm	2,3-bisphosphoglycerate mutase	12183	-5.38064	-41.6614	1.88236e-36	4.04267e-33	grey60
Hmbs	hydroxymethylbilane synthase	15288	-3.36754	-10.3212	1.68763e-27	8.10543e-25	grey60
Snca	synuclein, alpha	20617	-7.39602	-168.432	1.31144e-39	6.57193e-36	grey60
Trak2	trafficking protein, kinesin binding 2	70827	-3.16339	-8.95932	1.11642e-27	5.59465e-25	grey60
Fech	ferrochelatase	14151	-3.54819	-11.698	1.37432e-27	6.73729e-25	grey60
Rhag	Rhesus blood group-associated A glycoprotein	19743	-6.60313	-97.2165	4.81738e-36	9.44646e-33	grey60
Rbm38	RNA binding motif protein 38	56190	-2.10518	-4.30251	1.04577e-24	2.98514e-22	grey60
Ddit3	DNA-damage inducible transcript 3	13198	-0.587277	-1.50241	2.55581e-07	4.04312e-06	grey60
Gypa	glycophorin A	14934	-7.541	-186.237	1.78663e-47	8.05787e-43	grey60
Daam1	dishevelled associated activator of morphogenesis 1	208846	-0.751287	-1.68329	3.58317e-08	7.13801e-07	grey60
Alas1	aminolevulinic acid synthase 1	11655	0.963455	1.94997	1.20029e-05	0.000117686	grey60
Tagln2	transgelin 2	21346	0.961244	1.94699	2.46148e-12	1.21861e-10	grey60
Tmcc2	transmembrane and coiled-coil domains 2	68875	-5.57308	-47.6064	1.09781e-38	3.54975e-35	grey60
Rhd	Rh blood group, D antigen	19746	-4.60138	-24.2747	2.7234e-32	2.85647e-29	grey60
Crem	cAMP responsive element modulator	12916	-0.589889	-1.50513	4.19725e-07	6.20387e-06	grey60
Ank1	ankyrin 1, erythroid	11733	-3.68281	-12.8421	3.50177e-32	3.36029e-29	grey60
Gclm	glutamate-cysteine ligase, modifier subunit	14630	-2.9744	-7.85928	3.40523e-19	5.18848e-17	grey60
Ubac1	ubiquitin associated domain containing 1	98766	-3.00668	-8.03715	2.00023e-25	6.58485e-23	grey60
Gclc	glutamate-cysteine ligase, catalytic subunit	14629	-1.37644	-2.59627	3.97356e-10	1.26116e-08	grey60
Myl4	myosin, light polypeptide 4	17896	-3.10686	-8.61505	1.26631e-25	4.35967e-23	grey60
Itga5	integrin alpha 5 (fibronectin receptor alpha)	16402	0.919868	1.89194	6.45054e-06	6.84049e-05	grey60
Cxcl12	chemokine (C-X-C motif) ligand 12	20315	-4.01241	-16.1382	1.57895e-11	6.68031e-10	grey60
Mfhas1	malignant fibrous histiocytoma amplified sequence 1	52065	-1.12055	-2.1743	6.05741e-09	1.46958e-07	grey60
Ctse	cathepsin E	13034	-4.92651	-30.4107	1.17144e-28	6.68776e-26	grey60
Plin3	perilipin 3	66905	0.767174	1.70193	0.000112813	0.000824768	grey60
St6galnac4	ST6 (alpha-N-acetyl-neuraminyl-2,3-beta-galactosyl-1,3)-N-acetylgalactosaminide alpha-2,6-sialyltransferase 4	20448	0.616632	1.53329	0.000458831	0.00271786	grey60
Tspo2	translocator protein 2	70026	-3.23412	-9.4095	3.2219e-26	1.21092e-23	grey60
Dmtn	dematin actin binding protein	13829	-4.56957	-23.7453	2.18086e-34	3.07372e-31	grey60
Mboat2	membrane bound O-acyltransferase domain containing 2	67216	-1.52471	-2.87729	2.95622e-20	5.16778e-18	grey60
Aqp1	aquaporin 1	11826	-6.67175	-101.952	5.26e-36	9.67702e-33	grey60
Fhod1	formin homology 2 domain containing 1	234686	-0.620484	-1.53739	0.000146632	0.00103316	grey60
Mapkapk3	mitogen-activated protein kinase-activated protein kinase 3	102626	1.30985	2.47916	4.46577e-12	2.09366e-10	grey60
Pklr	pyruvate kinase liver and red blood cell	18770	-1.36596	-2.57748	4.58306e-21	8.79578e-19	grey60
Ermap	erythroblast membrane-associated protein	27028	-5.50859	-45.5252	5.14434e-34	6.78029e-31	grey60
Bcl2l1	BCL2-like 1	12048	-2.17196	-4.50634	5.25224e-22	1.10692e-19	grey60
Add2	adducin 2 (beta)	11519	-2.77024	-6.82223	6.27001e-25	1.88522e-22	grey60
Arf3	ADP-ribosylation factor 3	11842	0.671581	1.59282	6.35908e-06	6.75462e-05	grey60
Slc14a1	solute carrier family 14 (urea transporter), member 1	108052	-2.75737	-6.76164	1.39802e-22	3.23345e-20	grey60
Kel	Kell blood group	23925	-5.37192	-41.4104	4.75877e-37	1.12961e-33	grey60
Hagh	hydroxyacyl glutathione hydrolase	14651	-1.5737	-2.97666	1.25999e-20	2.31947e-18	grey60
Arrb1	arrestin, beta 1	109689	-2.0978	-4.28057	5.39558e-13	3.02293e-11	grey60
B3gntl1	UDP-GlcNAc:betaGal beta-1,3-N-acetylglucosaminyltransferase-like 1	210004	0.599833	1.51554	8.18019e-05	0.000623202	grey60
Arhgef2	rho/rac guanine nucleotide exchange factor (GEF) 2	16800	0.716328	1.64299	2.25039e-10	7.45191e-09	grey60
Vcam1	vascular cell adhesion molecule 1	22329	-1.34742	-2.54457	0.00216392	0.0101534	grey60
Tmem176b	transmembrane protein 176B	65963	-1.35843	-2.56406	6.36081e-07	8.8817e-06	lightcyan
Serpinb2	serine (or cysteine) peptidase inhibitor, clade B, member 2	18788	-1.40592	-2.64987	2.97183e-10	9.62878e-09	lightcyan
Tent5a	terminal nucleotidyltransferase 5A	212943	1.47637	2.78248	5.04864e-09	1.25041e-07	lightcyan
Ptprcap	protein tyrosine phosphatase, receptor type, C polypeptide-associated protein	19265	-1.87922	-3.67876	1.9546e-15	1.74563e-13	lightcyan
Adgrg1	adhesion G protein-coupled receptor G1	14766	-0.76093	-1.69458	0.0104558	0.0371612	lightcyan
C1qa	complement component 1, q subcomponent, alpha polypeptide	12259	-3.02495	-8.13954	9.85664e-14	6.38713e-12	lightcyan
Ccl9	chemokine (C-C motif) ligand 9	20308	1.90583	3.74725	1.62373e-06	2.03422e-05	lightcyan
Tmem176a	transmembrane protein 176A	66058	-0.842215	-1.7928	5.85256e-11	2.1978e-09	lightcyan
Fut4	fucosyltransferase 4	14345	0.986308	1.98111	9.93758e-06	9.95767e-05	lightcyan
Marcksl1	MARCKS-like 1	17357	-0.880337	-1.84081	0.00795452	0.0297353	lightcyan
Ablim1	actin-binding LIM protein 1	226251	-1.99776	-3.99379	3.30043e-14	2.34784e-12	lightcyan
Tppp3	tubulin polymerization-promoting protein family member 3	67971	0.701396	1.62608	0.0104805	0.0372367	lightcyan
Penk	preproenkephalin	18619	4.02799	16.3134	2.24909e-08	4.68527e-07	lightcyan
Sdc4	syndecan 4	20971	-0.949557	-1.93128	1.91604e-10	6.47791e-09	lightcyan
Lpl	lipoprotein lipase	16956	1.2715	2.41412	0.0113799	0.039768	lightcyan
Mrpl33	mitochondrial ribosomal protein L33	66845	0.844243	1.79532	3.13851e-08	6.33333e-07	lightcyan
Cd180	CD180 antigen	17079	1.14338	2.20898	4.03147e-05	0.000337585	lightcyan
Prkcq	protein kinase C, theta	18761	-0.84982	-1.80228	1.1727e-11	5.09047e-10	lightcyan
BC028528	cDNA sequence BC028528	229600	1.01755	2.02448	1.03167e-09	2.98502e-08	lightcyan
Milr1	mast cell immunoglobulin like receptor 1	380732	1.6446	3.1266	6.45508e-12	2.93183e-10	lightcyan
Pgam1	phosphoglycerate mutase 1	18648	1.12573	2.18213	2.57416e-12	1.26743e-10	lightcyan
C1qb	complement component 1, q subcomponent, beta polypeptide	12260	-3.44409	-10.8836	2.13257e-15	1.88961e-13	lightcyan
Nid1	nidogen 1	18073	-0.75369	-1.6861	1.94295e-07	3.17254e-06	lightcyan
Ctsz	cathepsin Z	64138	1.51587	2.85972	1.33978e-12	7.0018e-11	lightcyan
Rbks	ribokinase	71336	0.774976	1.71116	5.47584e-05	0.000439911	lightcyan
Ehd4	EH-domain containing 4	98878	0.701677	1.62639	0.000279509	0.00177927	lightcyan
Adgrl2	adhesion G protein-coupled receptor L2	99633	-0.705332	-1.63052	4.95385e-07	7.1679e-06	lightcyan
Nagpa	N-acetylglucosamine-1-phosphodiester alpha-N-acetylglucosaminidase	27426	0.759079	1.69241	1.53299e-05	0.00014611	lightcyan
Mpp1	membrane protein, palmitoylated	17524	-0.762699	-1.69666	5.36455e-05	0.000432743	lightcyan
Atp8a1	ATPase, aminophospholipid transporter (APLT), class I, type 8A, member 1	11980	-1.06612	-2.09379	1.06898e-11	4.68533e-10	lightcyan
Qsox1	quiescin Q6 sulfhydryl oxidase 1	104009	-0.64246	-1.56099	0.00859493	0.0316312	lightcyan
Ephx1	epoxide hydrolase 1, microsomal	13849	-0.740568	-1.67083	1.84577e-10	6.27327e-09	lightcyan
Zeb1	zinc finger E-box binding homeobox 1	21417	-1.96456	-3.90293	1.43446e-16	1.54774e-14	lightcyan
Gm2a	GM2 ganglioside activator protein	14667	0.95855	1.94336	2.23561e-06	2.69234e-05	lightcyan
Ptpro	protein tyrosine phosphatase, receptor type, O	19277	1.3954	2.63061	0.000243331	0.00158202	lightcyan
Tcn2	transcobalamin 2	21452	1.30148	2.46482	1.16106e-08	2.59876e-07	lightcyan
Uap1l1	UDP-N-acteylglucosamine pyrophosphorylase 1-like 1	227620	0.661534	1.58176	1.13822e-06	1.48797e-05	lightcyan
Psat1	phosphoserine aminotransferase 1	107272	1.68141	3.20741	4.88712e-06	5.35636e-05	lightcyan
Satb2	special AT-rich sequence binding protein 2	212712	0.883128	1.84437	0.00112136	0.00580648	lightcyan
Babam2	BRISC and BRCA1 A complex member 2	107976	0.6265	1.54382	2.46458e-07	3.91529e-06	lightcyan
Slc2a9	solute carrier family 2 (facilitated glucose transporter), member 9	117591	0.632023	1.54974	6.15827e-05	0.000486844	lightcyan
Plod3	procollagen-lysine, 2-oxoglutarate 5-dioxygenase 3	26433	0.839537	1.78948	1.84145e-05	0.000170677	lightcyan
Adcy9	adenylate cyclase 9	11515	-1.57384	-2.97695	1.15284e-12	6.09546e-11	lightcyan
Gsdme	gasdermin E	54722	-1.80306	-3.4896	1.74871e-08	3.73607e-07	lightcyan
Sorl1	sortilin-related receptor, LDLR class A repeats-containing	20660	-0.944855	-1.92499	2.24558e-06	2.70219e-05	lightyellow
Gimap6	GTPase, IMAP family member 6	231931	-1.12797	-2.18551	1.24324e-08	2.76214e-07	lightyellow
Gbp2	guanylate binding protein 2	14469	-0.606412	-1.52247	0.00186759	0.0089616	lightyellow
Nfe2	nuclear factor, erythroid derived 2	18022	-0.613547	-1.53002	3.30553e-06	3.80799e-05	lightyellow
Cavin2	caveolae associated 2	20324	-3.45348	-10.9547	2.27879e-25	7.39394e-23	lightyellow
Marchf8	membrane associated ring-CH-type finger 8	71779	-2.85749	-7.24753	1.27517e-17	1.53364e-15	lightyellow
Foxo3	forkhead box O3	56484	-1.54066	-2.90927	2.00243e-14	1.49423e-12	lightyellow
Nrip3	nuclear receptor interacting protein 3	78593	-0.600426	-1.51616	1.95527e-08	4.14207e-07	lightyellow
Rapgef6	Rap guanine nucleotide exchange factor (GEF) 6	192786	0.662391	1.5827	0.00496431	0.0202639	lightyellow
Baz2b	bromodomain adjacent to zinc finger domain, 2B	407823	1.82586	3.54518	1.55347e-10	5.35242e-09	lightyellow
Cyfip2	cytoplasmic FMR1 interacting protein 2	76884	-0.935615	-1.91271	6.41956e-09	1.54498e-07	lightyellow
Lpcat1	lysophosphatidylcholine acyltransferase 1	210992	-1.98409	-3.95612	1.40024e-15	1.27757e-13	lightyellow
Dmxl1	Dmx-like 1	240283	-1.05748	-2.08129	1.19092e-07	2.06584e-06	lightyellow
Msl1	male specific lethal 1	74026	-0.986821	-1.98181	7.4662e-06	7.76419e-05	lightyellow
Lmna	lamin A	16905	-2.05304	-4.14978	1.18776e-15	1.09772e-13	lightyellow
Pcf11	PCF11 cleavage and polyadenylation factor subunit	74737	0.612679	1.5291	0.00334261	0.014577	lightyellow
Marchf7	membrane associated ring-CH-type finger 7	57438	0.977604	1.96919	1.2966e-07	2.22773e-06	lightyellow
Sp3	trans-acting transcription factor 3	20687	-0.630314	-1.5479	8.70932e-06	8.87882e-05	lightyellow
Zbtb18	zinc finger and BTB domain containing 18	30928	0.75486	1.68747	0.000107081	0.000787584	lightyellow
Mctp2	multiple C2 domains, transmembrane 2	244049	-1.50461	-2.83748	1.9077e-16	2.02923e-14	lightyellow
Serinc5	serine incorporator 5	218442	-2.26307	-4.80012	1.1769e-11	5.09886e-10	lightyellow
Arel1	apoptosis resistant E3 ubiquitin protein ligase 1	68497	-1.00898	-2.01249	2.81496e-05	0.000245708	lightyellow
Ralbp1	ralA binding protein 1	19765	0.592038	1.50737	5.80373e-06	6.25159e-05	lightyellow
Iscu	iron-sulfur cluster assembly enzyme	66383	-0.651527	-1.57083	2.99091e-07	4.59444e-06	lightyellow
S1pr4	sphingosine-1-phosphate receptor 4	13611	-0.906881	-1.87499	2.57286e-05	0.000227795	lightyellow
Hmgcr	3-hydroxy-3-methylglutaryl-Coenzyme A reductase	15357	0.698348	1.62265	0.000114186	0.000833453	lightyellow
Il16	interleukin 16	16170	-0.678552	-1.60053	1.51796e-06	1.91769e-05	lightyellow
Dglucy	D-glutamate cyclase	217830	1.17277	2.25444	8.92259e-08	1.60262e-06	lightyellow
Pcmtd2	protein-L-isoaspartate (D-aspartate) O-methyltransferase domain containing 2	245867	-0.744988	-1.67596	4.96228e-06	5.43476e-05	lightyellow
Rsbn1	rosbin, round spermatid basic protein 1	229675	0.983603	1.9774	7.47261e-08	1.37112e-06	lightyellow
Rpap3	RNA polymerase II associated protein 3	71919	0.661543	1.58177	0.00139979	0.00700842	lightyellow
Foxo1	forkhead box O1	56458	-1.11069	-2.15949	3.27848e-09	8.43483e-08	lightyellow
Ube2l6	ubiquitin-conjugating enzyme E2L 6	56791	-3.26969	-9.6444	9.85643e-25	2.83143e-22	lightyellow
Narf	nuclear prelamin A recognition factor	67608	-1.15107	-2.22078	8.31004e-16	7.94049e-14	lightyellow
Nfe2l2	nuclear factor, erythroid derived 2, like 2	18024	0.80803	1.75082	0.00783379	0.0293765	lightyellow
Pik3c2a	phosphatidylinositol-4-phosphate 3-kinase catalytic subunit type 2 alpha	18704	0.640724	1.55911	3.44912e-07	5.2271e-06	lightyellow
Gmpr2	guanosine monophosphate reductase 2	105446	0.686685	1.60958	5.83248e-06	6.27782e-05	lightyellow
Fryl	FRY like transcription coactivator	72313	-0.585424	-1.50048	8.59822e-05	0.000650761	lightyellow
Hivep2	human immunodeficiency virus type I enhancer binding protein 2	15273	-1.12741	-2.18467	4.39207e-09	1.10109e-07	lightyellow
Plin2	perilipin 2	11520	1.12486	2.18081	1.71579e-05	0.000161015	lightyellow
Zfp110	zinc finger protein 110	65020	1.10299	2.14799	3.80778e-14	2.68755e-12	lightyellow
Parp4	poly (ADP-ribose) polymerase family, member 4	328417	1.14219	2.20715	2.69828e-07	4.22553e-06	lightyellow
Brd4	bromodomain containing 4	57261	1.09778	2.14025	6.35564e-13	3.52145e-11	lightyellow
Inpp5a	inositol polyphosphate-5-phosphatase A	212111	-0.65877	-1.57874	9.16135e-06	9.27674e-05	lightyellow
Ctbp2	C-terminal binding protein 2	13017	1.15183	2.22195	5.09893e-09	1.26009e-07	lightyellow
Zmpste24	zinc metallopeptidase, STE24	230709	-1.31396	-2.48623	1.28993e-09	3.65894e-08	lightyellow
Ampd3	adenosine monophosphate deaminase 3	11717	-0.933975	-1.91053	0.00132488	0.00669506	lightyellow
Cant1	calcium activated nucleotidase 1	76025	-0.824764	-1.77125	1.25797e-06	1.62753e-05	lightyellow
Scyl3	SCY1-like 3 (S. cerevisiae)	240880	0.797858	1.73852	5.15463e-08	9.8383e-07	lightyellow
Wsb1	WD repeat and SOCS box-containing 1	78889	1.09304	2.13324	1.48264e-10	5.1319e-09	lightyellow
Adss	adenylosuccinate synthetase, non muscle	11566	0.890241	1.85349	3.81634e-07	5.70503e-06	lightyellow
Kdm3b	KDM3B lysine (K)-specific demethylase 3B	277250	0.744349	1.67522	6.09711e-07	8.56921e-06	lightyellow
Ier3ip1	immediate early response 3 interacting protein 1	66191	0.660266	1.58037	4.28146e-06	4.76819e-05	lightyellow
St3gal1	ST3 beta-galactoside alpha-2,3-sialyltransferase 1	20442	-0.768174	-1.70311	4.14885e-07	6.14305e-06	lightyellow
Cbr4	carbonyl reductase 4	234309	1.02596	2.03631	2.14477e-10	7.13885e-09	lightyellow
Vamp5	vesicle-associated membrane protein 5	53620	-0.82624	-1.77306	5.39353e-11	2.04587e-09	lightyellow
Rnf146	ring finger protein 146	68031	-0.919318	-1.89122	6.45153e-08	1.19988e-06	lightyellow
Bicd2	BICD cargo adaptor 2	76895	-0.633218	-1.55102	1.99468e-07	3.24304e-06	lightyellow
Ikbkb	inhibitor of kappaB kinase beta	16150	0.785843	1.7241	1.23627e-05	0.000120922	lightyellow
Pim2	proviral integration site 2	18715	-0.792781	-1.73241	3.03884e-11	1.2248e-09	lightyellow
Pno1	partner of NOB1 homolog	66249	1.01007	2.014	1.11625e-07	1.9551e-06	lightyellow
Orai2	ORAI calcium release-activated calcium modulator 2	269717	-0.586142	-1.50123	0.0121223	0.0418915	lightyellow
Katnbl1	katanin p80 subunit B like 1	72425	0.619879	1.53675	0.00892014	0.032631	lightyellow
Dnajc7	DnaJ heat shock protein family (Hsp40) member C7	56354	-1.54131	-2.91058	4.28176e-06	4.76819e-05	lightyellow
Trim27	tripartite motif-containing 27	19720	0.747836	1.67927	1.07865e-05	0.00010699	lightyellow
Fbxo3	F-box protein 3	57443	-0.770068	-1.70535	4.39458e-07	6.46234e-06	lightyellow
Xpc	xeroderma pigmentosum, complementation group C	22591	1.58805	3.00642	2.6695e-08	5.48006e-07	lightyellow
Akap9	A kinase (PRKA) anchor protein (yotiao) 9	100986	1.48439	2.79799	3.93705e-10	1.2531e-08	lightyellow
Sik3	SIK family kinase 3	70661	1.21055	2.31426	6.14015e-12	2.80574e-10	lightyellow
Stk38	serine/threonine kinase 38	106504	-0.739624	-1.66974	0.000215806	0.00142986	lightyellow
Fbxw2	F-box and WD-40 domain protein 2	30050	-0.828304	-1.7756	8.68779e-05	0.000656548	lightyellow
Zfand3	zinc finger, AN1-type domain 3	21769	-0.589895	-1.50514	0.00353178	0.0152702	lightyellow
Gpbp1l1	GC-rich promoter binding protein 1-like 1	77110	-1.50089	-2.83017	4.39396e-12	2.06429e-10	lightyellow
St6gal1	beta galactoside alpha 2,6 sialyltransferase 1	20440	-2.06123	-4.17342	1.11403e-09	3.19415e-08	lightyellow
Zfp24	zinc finger protein 24	59057	0.966734	1.95441	6.10044e-08	1.14259e-06	lightyellow
Atrx	ATRX, chromatin remodeler	22589	0.71652	1.64321	1.07447e-05	0.000106645	lightyellow
Ip6k1	inositol hexaphosphate kinase 1	27399	-1.0112	-2.01559	4.45132e-12	2.08906e-10	lightyellow
Sin3b	transcriptional regulator, SIN3B (yeast)	20467	0.739258	1.66932	5.90822e-09	1.43725e-07	lightyellow
Gtpbp2	GTP binding protein 2	56055	-1.38537	-2.61238	6.47941e-17	7.25132e-15	lightyellow
Wapl	WAPL cohesin release factor	218914	-0.659405	-1.57943	8.96416e-08	1.60787e-06	lightyellow
Hbb-b2	hemoglobin, beta adult minor chain	15130	-6.91504	-120.679	1.10189e-38	3.54975e-35	magenta
Cd3d	CD3 antigen, delta polypeptide	12500	-1.55151	-2.93125	2.22999e-08	4.64764e-07	magenta
Ccl5	chemokine (C-C motif) ligand 5	20304	-1.18484	-2.27338	2.44582e-05	0.000218002	magenta
Gzma	granzyme A	14938	-0.771863	-1.70747	4.55101e-08	8.83198e-07	magenta
Tgfbi	transforming growth factor, beta induced	21810	-1.09083	-2.12996	0.0133516	0.0452146	magenta
Itk	IL2 inducible T cell kinase	16428	-0.854113	-1.80765	6.85836e-08	1.2677e-06	magenta
Il7r	interleukin 7 receptor	16197	-2.60861	-6.09916	1.11284e-16	1.22415e-14	magenta
Atp8b4	ATPase, class I, type 8B, member 4	241633	1.30387	2.4689	4.25488e-11	1.6543e-09	magenta
Rasgrp1	RAS guanyl releasing protein 1	19419	-1.52716	-2.88217	3.94835e-15	3.33473e-13	magenta
Ltb	lymphotoxin B	16994	-3.15302	-8.89518	4.58384e-11	1.76586e-09	magenta
Hoxa5	homeobox A5	15402	2.20884	4.62303	8.78531e-09	2.04135e-07	magenta
Ccr7	chemokine (C-C motif) receptor 7	12775	-0.937612	-1.91536	1.74491e-06	2.16677e-05	magenta
Meis1	Meis homeobox 1	17268	3.12171	8.70417	8.21343e-12	3.66041e-10	magenta
Lck	lymphocyte protein tyrosine kinase	16818	-1.43673	-2.70707	1.47072e-14	1.12046e-12	magenta
Nkg7	natural killer cell group 7 sequence	72310	-1.75679	-3.37945	0.00524356	0.02117	magenta
Cd48	CD48 antigen	12506	1.14469	2.21098	7.52793e-06	7.81577e-05	magenta
Isg20	interferon-stimulated protein	57444	-5.20518	-36.8907	5.6586e-25	1.71817e-22	magenta
Ms4a1	membrane-spanning 4-domains, subfamily A, member 1	12482	-3.41212	-10.6451	2.6966e-27	1.22848e-24	magenta
Samsn1	SAM domain, SH3 domain and nuclear localization signals, 1	67742	1.07748	2.11034	2.16148e-06	2.61564e-05	magenta
Ltf	lactotransferrin	17002	-3.22842	-9.37241	0.000107497	0.000790254	magenta
H1f2	H1.2 linker histone, cluster member	50708	-1.12338	-2.17857	0.00149151	0.00740029	magenta
Lbh	limb-bud and heart	77889	-0.907796	-1.87618	0.00551062	0.0220332	magenta
Cd2	CD2 antigen	12481	-1.36761	-2.58043	9.52722e-15	7.47282e-13	magenta
Pou2af1	POU domain, class 2, associating factor 1	18985	-5.06081	-33.3776	4.12825e-19	6.16518e-17	magenta
Csgalnact1	chondroitin sulfate N-acetylgalactosaminyltransferase 1	234356	-0.663822	-1.58427	1.30304e-07	2.23539e-06	magenta
Fcmr	Fc fragment of IgM receptor	69169	-2.89114	-7.41857	1.0242e-18	1.43902e-16	magenta
Pde4b	phosphodiesterase 4B, cAMP specific	18578	-1.02091	-2.0292	0.00575207	0.0228045	magenta
Hoxa10	homeobox A10	15395	2.244	4.73707	4.06197e-11	1.58066e-09	magenta
Il2rb	interleukin 2 receptor, beta chain	16185	-0.822812	-1.76885	1.72589e-07	2.86174e-06	magenta
Tgfbr3	transforming growth factor, beta receptor III	21814	-1.74229	-3.34566	3.96336e-14	2.78429e-12	magenta
Syne2	spectrin repeat containing, nuclear envelope 2	319565	-1.53113	-2.89011	3.40257e-08	6.82345e-07	magenta
Ivns1abp	influenza virus NS1A binding protein	117198	0.636667	1.55473	0.0018916	0.00906236	magenta
Fyn	Fyn proto-oncogene	14360	-1.85977	-3.62951	9.55237e-11	3.44657e-09	magenta
Cd55	CD55 molecule, decay accelerating factor for complement	13136	-2.33778	-5.05523	1.99309e-31	1.57703e-28	magenta
Runx3	runt related transcription factor 3	12399	1.51101	2.85009	1.79413e-10	6.11156e-09	magenta
Cd7	CD7 antigen	12516	-0.710567	-1.63645	0.00174679	0.00847886	magenta
Cdkn1b	cyclin-dependent kinase inhibitor 1B	12576	-0.732905	-1.66198	9.00086e-05	0.00067737	magenta
Ipcef1	interaction protein for cytohesin exchange factors 1	320495	-1.22366	-2.33538	5.39095e-12	2.48352e-10	magenta
Lcn2	lipocalin 2	16819	-1.44287	-2.71861	0.00389433	0.0165853	magenta
Cd24a	CD24a antigen	12484	-3.62114	-12.3047	1.09171e-05	0.000108166	magenta
Tmem131l	transmembrane 131 like	229473	-0.849226	-1.80153	1.7642e-07	2.91883e-06	magenta
Arid5b	AT rich interactive domain 5B (MRF1-like)	71371	0.590827	1.50611	3.6354e-05	0.000308718	magenta
Bach2	BTB and CNC homology, basic leucine zipper transcription factor 2	12014	-4.6592	-25.2672	6.62822e-19	9.58139e-17	magenta
Vopp1	vesicular, overexpressed in cancer, prosurvival protein 1	232023	-4.96882	-31.3159	1.38891e-26	5.64336e-24	magenta
Cd79a	CD79A antigen (immunoglobulin-associated alpha)	12518	-4.29647	-19.6502	7.21229e-21	1.3725e-18	magenta
Klrd1	killer cell lectin-like receptor, subfamily D, member 1	16643	-1.16512	-2.24252	0.000502715	0.00293513	magenta
Anxa1	annexin A1	16952	-1.48692	-2.8029	1.88288e-07	3.08912e-06	magenta
Ugcg	UDP-glucose ceramide glucosyltransferase	22234	-0.880859	-1.84147	7.28203e-09	1.72947e-07	magenta
Tmem243	transmembrane protein 243, mitochondrial	652925	1.00999	2.0139	0.00312985	0.0137988	magenta
Lat	linker for activation of T cells	16797	-1.04168	-2.05863	3.5436e-12	1.70566e-10	magenta
Cdc25b	cell division cycle 25B	12531	-2.99867	-7.99265	4.90131e-23	1.15132e-20	magenta
Lef1	lymphoid enhancer binding factor 1	16842	-0.811159	-1.75462	2.27365e-09	6.09293e-08	magenta
Plekha1	pleckstrin homology domain containing, family A (phosphoinositide binding specific) member 1	101476	1.04386	2.06174	1.84415e-05	0.000170892	magenta
Tiam1	T cell lymphoma invasion and metastasis 1	21844	0.664119	1.5846	0.00789813	0.0295589	magenta
Ppp2r5c	protein phosphatase 2, regulatory subunit B', gamma	26931	0.590771	1.50605	2.1825e-06	2.63683e-05	magenta
Lair1	leukocyte-associated Ig-like receptor 1	52855	1.16645	2.24458	3.18446e-05	0.000274855	magenta
Fam102a	family with sequence similarity 102, member A	98952	-0.644645	-1.56335	0.000296241	0.00187125	magenta
Sec62	SEC62 homolog (S. cerevisiae)	69276	0.69389	1.61764	0.00138161	0.00693666	magenta
Pdzk1ip1	PDZK1 interacting protein 1	67182	-3.09135	-8.52293	2.98801e-27	1.33196e-24	magenta
Spib	Spi-B transcription factor (Spi-1/PU.1 related)	272382	-4.11919	-17.378	3.67552e-18	4.79103e-16	magenta
Tbc1d4	TBC1 domain family, member 4	210789	-0.883154	-1.8444	1.53413e-05	0.000146188	magenta
Tcf7	transcription factor 7, T cell specific	21414	-0.804494	-1.74653	9.99026e-09	2.2857e-07	magenta
Syne1	spectrin repeat containing, nuclear envelope 1	64009	-1.2202	-2.3298	0.00398448	0.0168901	magenta
Vpreb3	pre-B lymphocyte gene 3	22364	-2.67888	-6.40357	2.95001e-24	7.87268e-22	magenta
Pik3ip1	phosphoinositide-3-kinase interacting protein 1	216505	1.37064	2.58585	2.40928e-05	0.00021517	magenta
Acp5	acid phosphatase 5, tartrate resistant	11433	-1.5955	-3.02198	1.19136e-10	4.19124e-09	magenta
Ets1	E26 avian leukemia oncogene 1, 5' domain	23871	-1.99062	-3.97409	2.1495e-16	2.27037e-14	magenta
Gla	galactosidase, alpha	11605	1.60055	3.03259	2.68787e-07	4.21231e-06	magenta
Septin9	septin 9	53860	0.904699	1.87215	9.13786e-10	2.67615e-08	magenta
Otulinl	OTU deubiquitinase with linear linkage specificity like	223433	1.1527	2.22329	5.63854e-05	0.000451935	magenta
Cd19	CD19 antigen	12478	-2.56112	-5.90164	9.70693e-24	2.43218e-21	magenta
S1pr1	sphingosine-1-phosphate receptor 1	13609	-0.818187	-1.76319	2.32482e-08	4.83411e-07	magenta
Rras2	related RAS viral (r-ras) oncogene 2	66922	-1.05795	-2.08198	0.000147379	0.00103745	magenta
Tnks2	tankyrase, TRF1-interacting ankyrin-related ADP-ribose polymerase 2	74493	0.591222	1.50652	0.00117293	0.00602639	magenta
Hoxa7	homeobox A7	15404	0.764251	1.69849	2.04935e-05	0.000187177	magenta
P2ry10	purinergic receptor P2Y, G-protein coupled 10	78826	-1.05154	-2.07274	1.00076e-05	0.000100123	magenta
Gm5617	predicted gene 5617	434402	1.35522	2.55835	1.37076e-13	8.62242e-12	magenta
Fam53b	family with sequence similarity 53, member B	77938	-2.00292	-4.00811	2.22818e-17	2.59672e-15	magenta
Ttc13	tetratricopeptide repeat domain 13	234875	0.674826	1.5964	2.76961e-06	3.26056e-05	magenta
Atp7a	ATPase, Cu++ transporting, alpha polypeptide	11977	0.754678	1.68726	0.00478561	0.0196429	magenta
Mmp8	matrix metallopeptidase 8	17394	-2.30186	-4.93092	0.00313906	0.0138324	magenta
S1pr5	sphingosine-1-phosphate receptor 5	94226	1.34591	2.5419	0.00451511	0.0187614	magenta
Rasa2	RAS p21 protein activator 2	114713	-0.831605	-1.77966	0.00306604	0.0135657	magenta
Fbxo9	f-box protein 9	71538	-1.32142	-2.49911	1.76898e-14	1.3275e-12	magenta
Dipk1a	divergent protein kinase domain 1A	67266	0.70976	1.63553	0.00522131	0.0210971	magenta
Akap12	A kinase (PRKA) anchor protein (gravin) 12	83397	-2.69978	-6.49702	5.39211e-20	9.14247e-18	magenta
Tmem159	transmembrane protein 159	233806	1.09278	2.13284	1.76169e-09	4.85661e-08	magenta
Cd28	CD28 antigen	12487	0.742575	1.67316	0.00924952	0.0335826	magenta
Mefv	Mediterranean fever	54483	1.17471	2.25748	3.86314e-09	9.78829e-08	midnightblue
Rad21	RAD21 cohesin complex component	19357	-0.612843	-1.52927	2.45964e-05	0.000219017	midnightblue
Pigh	phosphatidylinositol glycan anchor biosynthesis, class H	110417	0.690809	1.61419	2.78343e-05	0.000243329	midnightblue
Sp4	trans-acting transcription factor 4	20688	-0.659573	-1.57961	2.51714e-06	2.99856e-05	midnightblue
Gpnmb	glycoprotein (transmembrane) nmb	93695	1.93729	3.82986	0.00148223	0.00736396	midnightblue
Sh3tc2	SH3 domain and tetratricopeptide repeats 2	225608	-1.18088	-2.26716	9.87485e-17	1.09158e-14	midnightblue
Slc10a3	solute carrier family 10 (sodium/bile acid cotransporter family), member 3	214601	0.907735	1.8761	4.45896e-11	1.72621e-09	midnightblue
Lamtor5	late endosomal/lysosomal adaptor, MAPK and MTOR activator 5	68576	0.619303	1.53613	6.57432e-08	1.2192e-06	midnightblue
